# Supplementary material for: Unveiling the impact of interferon genes on the immune microenvironment of triple-negative breast cancer: identification of therapeutic targets
Source: Front Bioinform. 2025 Oct 8;5:1629526. doi: 10.3389/fbinf.2025.1629526 (PMC12542738; doi:10.3389/fbinf.2025.1629526)
Supplement: Supplementary file 1 [file Table1.xlsx]

## Sheet: Table S1
Interferon gene
PQBP1	ZCCHC3	EGR1	RAB7B
G3BP1	RIPK2	TTLL12	RAB43
FLOT1	RIOK3	IFI6	IRGM
TRAIP	TAX1BP1	YTHDF3	IFNG
POLR3F	TRIM15	SAMHD1	IFNGR1
POLR3G	NMI	LSM14A	IFNGR2
POLR3C	LRRFIP1	GBP2	FASLG
LILRB1	UBE2L6	CNOT7	AQP4
POLR3A	CD14	UBE2K	JAK2
TREX1	POLR1C	HLA-B	KIF5B
TIRAP	ISG15	HLA-C	ARG1
CHUK	IKBKE	HLA-E	GBP7
CGAS	TOMM70	HLA-F	CCL3L3
CREBBP	MIR708	HLA-G	MEFV
SIRPA	RASGRP1	HLA-H	CIITA
NLRP4	EBI3	HSP90AB1	MID1
TICAM1	CD96	IFI27	MRC1
CTNNB1	CEBPG	IFI35	CITED1
CYLD	CD226	IFIT2	ASS1
DDX3X	LILRB4	IFIT1	MT2A
DHX9	RIPK3	IFIT3	MYO1C
DHX36	BTN3A2	IFNA1	NCAM1
POLR3H	BTN3A1	IFNA2	NOS2
NLRC3	CD160	IFNA4	NUB1
EP300	PGLYRP2	IFNA5	PML
TRIM32	PGLYRP3	IFNA6	TRIM34
DTX4	SLAMF6	IFNA7	PARP14
LILRA4	CCR7	IFNA8	PPARG
DDX58	CR1	IFNA10	MED1
XRCC6	IL23R	IFNA13	TRIM68
TRAF3IP1	ZFPM1	IFNA14	TRIM62
PTPN22	DDIT3	IFNA16	RAB20
CRCP	F2RL1	IFNA17	PRKCD
SETD2	SCRIB	IFNA21	B2M
PYCARD	IL27	IFNAR1	PTAFR
TBK1	ABL1	IFNAR2	CXCL16
HMGB1	GAS6	IFNB1	RPS6KB1
HMGB2	GATA3	IRF2	CCL1
HSP90AA1	IL36RN	IRF4	CCL2
HSPD1	IFNL1	IRF6	CCL3
IRF8	LGALS9B	ISG20	CCL3L1
STING1	CD274	JAK1	CCL4
IFI16	HLA-A	IFIT1B	CCL5
IL10	HLA-DPA1	MX1	CCL7
IRAK1	HLA-DPB1	MX2	CCL8
IRF1	HLA-DRB1	OAS1	CCL11
IRF3	HRAS	OAS2	CCL13
IRF5	IL1B	OAS3	CCL14
IRF7	IL1R1	YTHDF2	CCL15
MIR21	IL2	IP6K2	CCL16
MIR26B	IL12A	XAF1	CCL17
MMP12	IL12B	SHFL	CCL18
MRE11	IL12RB1	METTL3	CCL19
MYD88	IL12RB2	PSMB8	CCL20
NFKB1	IL18	PTPN1	CCL21
NFKB2	INHA	PTPN2	CCL22
PCBP2	INHBA	PTPN6	CCL23
HERC5	ISL1	RNASEL	CCL24
TLR7	LGALS9	ABCE1	CCL25
TLR8	LTA	SHMT2	CX3CL1
DDX41	MIR24-1	SMPD1	SLC26A6
POLR3K	FOXP3	SP100	SNCA
PIN1	PDE4B	STAT2	STAR
PLCG2	PDE4D	BST2	STX4
TLR9	IL23A	TYK2	STXBP1
POLA1	CYRIB	MUL1	STXBP3
POLR2E	CD244	IFITM1	XCL2
POLR2F	IL20RB	OASL	TDGF1
POLR2H	SASH3	RSAD2	TP53
POLR2K	AXL	NR1H3	SUMO1
POLR2L	PRNP	ACTR3	NR1H2
RNF216	CRTAM	ACTR2	VCAM1
RNF125	HMHB1	CALCOCO2	VIM
PPM1B	IL21	CCL26	WAS
OTUD5	RARA	TRIM22	TRIM26
NPLOC4	TRIM27	CDC42EP2	ZYX
POLR3B	BCL3	IFI30	CAMK2A
POLR3E	XCL1	TRIM38	CAMK2B
PRKDC	VSIR	SYNCRIP	TRIM8
DHX33	NOD2	UBD	CAMK2D
MAVS	CLEC7A	TRIM31	CAMK2G
PTPN11	LGALS7B	ADAMTS13	CASP1
PTPRS	LGALS9C	VPS26B	PARP9
CACTIN	SLC11A1	GBP4	TRIM5
REL	SPN	GBP5	PIAS1
RELA	C1QBP	OTOP1	SOCS1
RELB	TNF	CYP27B1	KYNU
GPATCH3	TNFSF4	DAPK1	SOCS3
IFIH1	CCR2	DAPK3	CLDN1
ILRUN	TXK	GBP6	VAMP3
POLR3D	SCGB1A1	SLC30A8	STX8
TRIM21	WNT5A	EDN1	CD40
STAT1	ZP3	AIF1	CD44
STAT6	LAPTM5	PDE12	CD58
SYK	FZD5	EPRS1	CD74
TLR2	ZC3H12A	FCGR1A	CDC42
TLR3	PDCD1LG2	FCGR1B	PYHIN1
TLR4	CD276	RPL13A	LAMP3
TNFAIP3	SLC7A5	CDC42EP4	KLHL20
TRAF3	FADD	STXBP4	EIF2AK2
ACOD1	IL18R1	GAPDH	RO60
UBA7	IL33	GBP1	TPR
UFD1	CD2	GBP3	HTRA2
XRCC5	CD3E	GCH1	MNDA
YY1	IL1RL1	GSN	NDUFA13
TRIM25	IL27RA	HCK	PLSCR1
RNF26	CD47	HLA-DQA1	IRGC
DHX58	NR1H4	HLA-DQA2	UBE2G2
NLRX1	ADAR	HLA-DQB1	CAPN2
ZBP1	IRF9	HLA-DQB2	PNPT1
TRIM56	IFITM3	HLA-DRA	AIM2
ITCH	IFITM2	HLA-DRB3	CDC34
NLRC5	CDC37	HLA-DRB4	IL22RA1
POLR3GL	USP18	HLA-DRB5	IFNE
RNF135	TRIM6	HPX	IFNW1
HAVCR2	DCST1	ICAM1	IFNK

## Sheet: Table S2
Interferon-related differentially expressed genes (IR-DEGs)
gene	conMean	treatMean	log2FC	pValue	fdr
CCL7	0.0533906	1.66213	4.9603	3.51504e-26	3.46595e-25
TRIM15	0.00698644	0.190922	4.77228	1.66121e-18	7.28842e-18
PGLYRP3	0.00916361	0.248097	4.75884	5.40173e-14	1.63677e-13
IL36RN	0.0101507	0.269039	4.72816	4.50829e-16	1.60841e-15
CCL11	0.0800124	1.6666	4.38054	2.45562e-31	5.17992e-30
MMP12	0.764921	15.9	4.37757	1.03219e-22	6.81888e-22
CCL20	0.217114	4.06856	4.22799	1.88457e-26	1.9349e-25
SLC7A5	5.08341	72.2292	3.82871	7.83247e-38	3.99984e-35
GBP5	0.692359	9.49958	3.77827	1.19277e-23	8.69012e-23
IFNL1	0.0225868	0.294901	3.70668	1.31281e-15	4.51708e-15
IL12RB2	0.27048	2.99454	3.46874	1.11071e-17	4.53431e-17
UBD	2.95232	27.4344	3.21607	7.98192e-11	1.89037e-10
AIM2	0.348078	3.10608	3.15761	2.55302e-21	1.44825e-20
ISG15	12.3729	108.908	3.13785	2.59399e-24	2.03434e-23
CCL25	0.0811315	0.694432	3.0975	8.47275e-12	2.16316e-11
LAMP3	1.15719	9.48411	3.03489	2.05425e-26	2.0981e-25
INHBA	1.07399	8.70723	3.01923	1.95758e-33	6.80167e-32
IFNG	0.106574	0.862537	3.01673	6.09777e-09	1.26812e-08
CCL17	0.507822	3.47908	2.77631	3.42178e-14	1.05443e-13
FOXP3	0.592774	3.58169	2.59508	1.78429e-32	4.79574e-31
LTA	0.194286	1.12359	2.53187	1.09971e-20	5.88612e-20
IFI6	65.7197	367.244	2.48234	4.1124e-21	2.28272e-20
OASL	1.23815	6.86348	2.47076	4.62252e-19	2.12444e-18
IL12B	0.0308052	0.168738	2.45354	2.47539e-16	9.04444e-16
HLA-G	1.35775	7.32713	2.43203	7.78047e-07	1.37639e-06
ZBP1	0.274616	1.30283	2.24616	1.06452e-13	3.15889e-13
CLEC7A	1.38517	6.3653	2.20016	1.99054e-21	1.14365e-20
IL27	0.0645929	0.277661	2.10388	1.22717e-17	4.99394e-17
CCR7	1.16963	4.61727	1.98099	2.98726e-10	6.8061e-10
FCGR1A	0.637906	2.43524	1.93265	3.89962e-23	2.69962e-22
SLC11A1	0.346344	1.28549	1.89204	1.09981e-20	5.88612e-20
INHA	0.296215	1.05704	1.83531	1.25269e-05	2.0048e-05
MX1	7.90382	27.8803	1.81862	2.95942e-11	7.26018e-11
CGAS	1.28335	4.50808	1.81259	4.42736e-26	4.31516e-25
GBP1	10.5902	36.6742	1.79204	3.1441e-14	9.71864e-14
GAPDH	376.917	1272.67	1.75553	4.50741e-32	1.11087e-30
RSAD2	2.91133	9.68223	1.73366	4.15295e-12	1.0863e-11
TNF	1.14813	3.78965	1.72278	1.14602e-07	2.16086e-07
IRAK1	20.4268	67.0165	1.71405	2.03387e-27	2.35682e-26
CYP27B1	0.490166	1.59317	1.70056	3.21887e-16	1.16312e-15
RIPK2	5.81611	18.3893	1.66074	3.17392e-33	1.03869e-31
RASGRP1	1.19	3.75874	1.65928	2.0082e-14	6.29972e-14
IRF7	4.76134	14.9592	1.65159	1.64084e-14	5.18212e-14
HMGB2	22.4134	70.2825	1.6488	3.48594e-31	7.16068e-30
IKBKE	2.40505	7.52765	1.64613	1.75769e-22	1.13089e-21
IFI27	19.6915	60.9868	1.63093	1.70508e-05	2.69482e-05
ICAM1	9.65555	29.5073	1.61164	4.91758e-12	1.27944e-11
IL12RB1	0.508729	1.55043	1.6077	1.44414e-10	3.35753e-10
NOD2	0.70938	2.14782	1.59825	5.35032e-18	2.24513e-17
SOCS1	1.91206	5.75442	1.58954	1.18299e-13	3.49768e-13
TRAIP	0.91395	2.74946	1.58896	1.7285e-30	3.13946e-29
HLA-F	9.53903	28.5682	1.5825	1.92778e-12	5.17382e-12
TNFSF4	0.567778	1.69201	1.57534	2.80897e-21	1.58811e-20
RELB	4.49286	13.2738	1.56288	5.05316e-22	3.10037e-21
OAS2	6.85104	20.2264	1.56184	1.28911e-12	3.50644e-12
CCL5	15.8243	46.7086	1.56155	1.23389e-10	2.8846e-10
IL18	1.87374	5.33544	1.50969	1.1323e-18	5.02613e-18
FASLG	0.401846	1.14257	1.50757	0.00012228	0.000179332
CCL19	12.8025	36.2482	1.50148	0.036812	0.0428109
HLA-DQB1	14.9876	42.2655	1.49571	3.18566e-10	7.24459e-10
STAT1	29.1135	81.2325	1.48037	7.98539e-15	2.58439e-14
HLA-DQB2	4.56848	12.6372	1.46789	4.7894e-07	8.61134e-07
HLA-DQA2	9.50615	26.0379	1.45368	3.6466e-05	5.59814e-05
HLA-DQA1	11.5869	31.7295	1.45333	2.91463e-09	6.19998e-09
CLDN1	9.22056	25.2364	1.45258	0.0111256	0.0136363
ISG20	1.48072	4.03451	1.4461	2.13803e-17	8.54707e-17
LILRB4	1.92208	5.23137	1.44452	1.1157e-12	3.05178e-12
IFI30	0.215389	0.575492	1.41785	3.75843e-17	1.47167e-16
CD2	5.46824	14.4332	1.40025	9.64659e-09	1.97621e-08
SLAMF6	1.28448	3.35165	1.38369	1.7205e-05	2.71762e-05
SHMT2	10.6903	27.8757	1.38271	1.40556e-32	3.86775e-31
IFIH1	6.80773	17.5147	1.36332	2.67685e-12	7.09657e-12
LILRB1	0.830649	2.13646	1.36291	1.03986e-10	2.44322e-10
FCGR1B	0.140049	0.359792	1.36122	5.7262e-16	2.02649e-15
USP18	2.95873	7.59796	1.36064	4.70258e-16	1.675e-15
SCRIB	9.27077	23.6166	1.34904	6.54403e-23	4.42019e-22
HLA-A	196.603	498.276	1.34166	7.6435e-19	3.44365e-18
OAS3	6.58532	16.6871	1.3414	1.82042e-12	4.89646e-12
DAPK1	2.65607	6.574	1.30748	6.24178e-12	1.6091e-11
IL23A	0.65367	1.60291	1.29406	9.60183e-10	2.11354e-09
TTLL12	9.86564	23.8232	1.27188	1.88565e-26	1.9349e-25
PRKDC	13.7947	33.2988	1.27136	3.11419e-16	1.12715e-15
VCAM1	6.32366	15.0969	1.25542	0.0231234	0.027441
POLR2H	8.63782	20.4268	1.24172	7.19135e-33	2.14267e-31
HLA-B	324.83	754.874	1.21655	2.94311e-13	8.41397e-13
HLA-C	226.867	524.421	1.20888	1.05294e-12	2.88659e-12
CD3E	4.07463	9.3222	1.194	2.95792e-05	4.58221e-05
PYCARD	7.20217	16.1516	1.16518	9.50838e-06	1.5365e-05
EPRS1	28.2059	62.7021	1.15252	1.78558e-25	1.60951e-24
NLRC5	2.43271	5.40293	1.15118	5.9517e-10	1.32697e-09
OAS1	5.75509	12.6993	1.14184	4.88288e-08	9.49046e-08
LGALS9	5.81543	12.6902	1.12576	3.48518e-10	7.90201e-10
POLR3K	5.23427	11.3837	1.12091	1.20326e-27	1.43756e-26
CYRIB	5.76884	12.3788	1.10151	7.53475e-29	1.06061e-27
POLR3G	0.894294	1.91508	1.09858	3.96125e-10	8.94448e-10
HCK	4.43681	9.4801	1.09538	1.70034e-09	3.67027e-09
PSMB8	25.0454	53.5053	1.09514	3.98365e-11	9.66916e-11
CRTAM	0.35599	0.759301	1.09283	4.15164e-05	6.34727e-05
POLR2F	0.21968	0.468538	1.09276	0.0330287	0.0386094
CD276	12.9018	27.4898	1.09133	3.52579e-24	2.72712e-23
WAS	3.25844	6.92468	1.08757	4.85795e-10	1.09031e-09
MX2	1.83473	3.88986	1.08415	3.29095e-09	6.9748e-09
IRF1	5.64478	11.9102	1.07721	1.01389e-06	1.77842e-06
HLA-DRB1	203.064	421.074	1.05213	9.34828e-07	1.64341e-06
NFKB2	8.38356	17.2801	1.04347	1.03573e-18	4.61424e-18
SASH3	4.82929	9.87878	1.03252	1.13318e-06	1.97991e-06
IRF5	1.93678	3.94724	1.02718	8.1083e-14	2.42509e-13
IFIT2	6.40539	13.0291	1.02438	0.0048318	0.00613623
UBE2L6	27.6348	55.9964	1.01885	6.82679e-08	1.31143e-07
LAPTM5	41.673	84.4103	1.01831	1.55452e-12	4.20288e-12
PTPN6	5.98747	12.099	1.01487	4.19108e-16	1.49767e-15
MYO1C	55.7387	27.3353	-1.02791	1.7059e-19	8.13638e-19
VSIR	17.5924	8.08159	-1.12224	7.02927e-22	4.23357e-21
CAMK2B	0.944628	0.431803	-1.12937	9.09462e-09	1.86679e-08
ARG1	0.182043	0.0828721	-1.13532	8.47161e-17	3.22016e-16
IL1RL1	0.278909	0.125398	-1.15327	4.14565e-14	1.26867e-13
HPX	2.0298	0.89422	-1.18263	8.22699e-13	2.27155e-12
GATA3	56.6847	24.6073	-1.20387	1.14844e-12	3.13782e-12
IL1R1	22.2066	9.60206	-1.20957	9.65732e-25	7.96938e-24
CDC42EP2	12.5722	5.42509	-1.21252	5.83851e-18	2.4402e-17
MRC1	9.26723	3.52097	-1.39617	1.2504e-11	3.15277e-11
RNF125	4.51736	1.65204	-1.45123	3.06815e-28	4.01271e-27
TLR4	9.50282	3.33331	-1.5114	1.0114e-25	9.40673e-25
SOCS3	87.6543	30.6232	-1.5172	1.65816e-06	2.86052e-06
CX3CL1	65.9539	23.0069	-1.51939	4.41368e-18	1.86636e-17
STXBP1	9.41755	3.25091	-1.53451	2.96019e-31	6.16141e-30
CCL21	72.3302	23.852	-1.60049	3.03188e-21	1.70842e-20
PGLYRP2	0.62176	0.201268	-1.62724	2.40457e-17	9.57252e-17
TLR3	3.58992	1.15905	-1.63101	1.76861e-31	3.85287e-30
CCL23	1.16646	0.367391	-1.66675	6.20924e-16	2.19245e-15
SNCA	2.12295	0.659189	-1.68731	1.46542e-27	1.72634e-26
GSN	217.405	42.9974	-2.33807	3.87239e-35	2.29201e-33
IL33	25.3294	4.60713	-2.45887	3.01173e-32	7.70799e-31
CITED1	10.3524	1.65373	-2.64617	2.14407e-26	2.18577e-25
CCL16	0.273041	0.0359674	-2.92435	1.36243e-33	4.96147e-32
EGR1	507.095	64.5737	-2.97324	2.61152e-32	6.76255e-31
PPARG	22.0831	1.91247	-3.52944	2.1816e-34	1.00012e-32
SCGB1A1	7.3484	0.461659	-3.99253	0.000834103	0.00113814
CCL14	5.36828	0.296208	-4.17978	1.73901e-37	5.38066e-35

## Sheet: Table S3
Differentially expressed miRNAs (DEMs)
gene	conMean	treatMean	log2FC	pValue	fdr
hsa-miR-519a-5p	0.375	185.842	8.95297	0.00113323	0.00696602
hsa-miR-105-5p	1.25	311.053	7.95909	0.00306285	0.0140176
hsa-miR-767-5p	0.5	116.368	7.86256	0.00701441	0.0237732
hsa-miR-522-3p	0.125	15.886	6.98968	0.0149026	0.0408032
hsa-miR-137-3p	0.125	7.24561	5.85711	0.0163337	0.0441431
hsa-miR-135b-3p	0.125	6.33333	5.66297	0.0025922	0.0126977
hsa-miR-301b-5p	0.125	5.47368	5.45251	0.000193539	0.00212893
hsa-miR-551a	0.125	5.27193	5.39833	0.00568104	0.0203543
hsa-miR-210-3p	113.75	3400.36	4.90175	7.70183e-06	0.000609422
hsa-miR-135b-5p	8.625	257.219	4.89833	5.9909e-05	0.00109668
hsa-miR-1307-5p	65.125	1505.7	4.53108	3.68421e-06	0.000609422
hsa-miR-577	7	157.886	4.49538	0.000744462	0.0054915
hsa-miR-33b-5p	0.875	19.5439	4.48129	1.51341e-05	0.00063549
hsa-miR-937-3p	1.5	32.0526	4.41741	6.29676e-05	0.00109668
hsa-miR-183-3p	0.25	5.33333	4.41504	9.72373e-05	0.00143089
hsa-miR-1277-3p	0.25	5.33333	4.41504	2.06105e-05	0.00063549
hsa-miR-301a-5p	1.625	34.2193	4.3963	1.06916e-05	0.000609422
hsa-miR-20b-3p	1.125	23.3684	4.37656	0.00528265	0.0190357
hsa-miR-3610	0.25	4.85965	4.28085	0.000380345	0.00331217
hsa-miR-188-3p	0.375	7.24561	4.27215	0.000102441	0.00143089
hsa-miR-4724-5p	0.125	2.39474	4.25987	0.00817556	0.0264533
hsa-miR-33a-5p	5.125	97.8947	4.25561	8.26764e-06	0.000609422
hsa-miR-548d-3p	0.125	2.25439	4.17273	0.00107666	0.00689505
hsa-miR-934	3.75	61.8772	4.04445	0.00822584	0.0264533
hsa-miR-7156-5p	0.5	8.14912	4.02664	0.0119388	0.0349795
hsa-miR-4665-5p	0.125	2.01754	4.0126	0.00167985	0.00907989
hsa-miR-592	1	14.5175	3.85973	0.000102977	0.00143089
hsa-miR-4473	0.125	1.68421	3.75207	0.00651911	0.0224587
hsa-miR-181b-3p	8	106.254	3.73138	6.48888e-06	0.000609422
hsa-miR-301b-3p	0.5	6.36842	3.67094	0.000260524	0.00263466
hsa-miR-9-5p	2077.88	24755.7	3.57458	0.00410285	0.0160781
hsa-miR-455-3p	142.125	1671.59	3.55599	1.85244e-05	0.00063549
hsa-miR-503-5p	4.125	48.4298	3.55343	9.98913e-06	0.000609422
hsa-miR-616-5p	0.875	9.86842	3.49546	1.46881e-05	0.00063549
hsa-miR-3662	0.25	2.64912	3.40551	0.0169217	0.0442031
hsa-miR-548au-3p	0.125	1.2807	3.35693	0.00778673	0.0257941
hsa-miR-6877-5p	0.125	1.2807	3.35693	0.00755529	0.0254686
hsa-miR-629-3p	2.5	24.7018	3.30461	1.63258e-05	0.00063549
hsa-miR-7705	0.375	3.59649	3.26163	0.00119055	0.00710928
hsa-miR-181b-2-3p	1.375	12.9737	3.23808	9.81615e-05	0.00143089
hsa-miR-7112-3p	0.25	2.35088	3.2332	0.00930158	0.0290154
hsa-miR-142-3p	1407.75	12902.8	3.19622	2.28144e-05	0.00063549
hsa-miR-545-5p	0.25	2.2807	3.18948	0.0010777	0.00689505
hsa-miR-3940-5p	0.375	3.34211	3.15579	0.0018407	0.00969848
hsa-miR-760	1.125	9.98246	3.14947	0.00323933	0.0146119
hsa-miR-579-5p	0.375	3.19298	3.08994	0.00399875	0.0160781
hsa-miR-141-3p	471.375	3922.81	3.05694	1.89604e-05	0.00063549
hsa-miR-203b-3p	38.25	317.605	3.0537	0.0121315	0.0350662
hsa-miR-429	59.25	459.193	2.95421	6.83261e-05	0.00112738
hsa-miR-4638-3p	0.625	4.80702	2.94321	0.000545527	0.00424933
hsa-miR-590-3p	3.25	24.8684	2.9358	8.6128e-06	0.000609422
hsa-miR-548e-3p	0.25	1.87719	2.90858	0.00593682	0.0209123
hsa-miR-96-5p	13.25	97.4825	2.87915	1.72425e-05	0.00063549
hsa-miR-940	3	22.0614	2.87849	0.000309762	0.00294274
hsa-miR-130b-5p	11.375	81.9737	2.84929	2.07487e-05	0.00063549
hsa-miR-210-5p	0.375	2.55263	2.76702	0.006042	0.02093
hsa-miR-7-5p	1.625	11	2.75899	0.00337957	0.0148181
hsa-miR-4766-3p	0.375	2.38596	2.66961	0.010679	0.0318844
hsa-miR-301a-3p	8.125	50.4561	2.63459	4.58337e-05	0.000927024
hsa-miR-32-3p	0.625	3.84211	2.61997	0.000548956	0.00424933
hsa-miR-671-5p	3.125	18.9211	2.59806	3.93156e-05	0.000880389
hsa-let-7g-3p	26.25	154.947	2.56139	2.44289e-05	0.000638205
hsa-miR-18a-3p	2.625	15.2544	2.53883	0.00088359	0.00602186
hsa-miR-3065-5p	2.25	12.8596	2.51485	0.00371615	0.0154352
hsa-miR-1301-3p	12.625	71.4035	2.49971	2.92511e-05	0.000705401
hsa-miR-203a-3p	5221.38	29513.9	2.49889	0.0176115	0.0452558
hsa-miR-3200-3p	5.25	29.5351	2.49204	0.00414637	0.0160789
hsa-miR-188-5p	2	11.2193	2.48791	0.00256076	0.0126425
hsa-miR-345-5p	20.625	111.851	2.43911	0.000121674	0.00156025
hsa-miR-616-3p	0.75	4	2.41504	0.00167362	0.00907989
hsa-miR-454-5p	0.625	3.2807	2.39208	0.0102061	0.0307654
hsa-miR-196a-5p	311.75	1636.24	2.39192	0.0121362	0.0350662
hsa-miR-1229-3p	0.625	3.25439	2.38046	0.0168536	0.0442031
hsa-miR-148b-5p	1.625	8.34211	2.35997	0.000167842	0.00194884
hsa-miR-92b-5p	0.375	1.91228	2.35033	0.0165084	0.0442031
hsa-miR-142-5p	81	412.167	2.34723	0.00191598	0.0100005
hsa-miR-200a-3p	205.25	1028.66	2.32531	0.000412258	0.00349336
hsa-miR-877-5p	2.25	11.193	2.3146	0.000703687	0.00525252
hsa-miR-3136-5p	0.5	2.45614	2.29639	0.0029507	0.0137044
hsa-miR-141-5p	517.75	2537.31	2.29297	0.000916749	0.00611491
hsa-miR-147b-3p	0.5	2.39474	2.25987	0.0188156	0.0477285
hsa-miR-183-5p	10233.2	48975.6	2.2588	0.000192546	0.00212893
hsa-miR-3170	2.125	10.1228	2.25207	0.00161588	0.00888734
hsa-miR-4677-3p	11	52.2544	2.24805	8.44557e-05	0.00129155
hsa-miR-19a-3p	38.625	179.202	2.21398	0.000245746	0.00252595
hsa-miR-200a-5p	504.75	2253.22	2.15835	0.000760992	0.00554816
hsa-miR-18a-5p	21.5	95.7719	2.15527	0.000561465	0.00429315
hsa-miR-191-3p	3.125	13.8421	2.14714	0.00112769	0.00696602
hsa-miR-7706	2.25	9.9386	2.14312	0.00794936	0.0259966
hsa-miR-1292-5p	0.5	2.14035	2.09785	0.00974831	0.0301093
hsa-miR-2277-5p	0.75	3.20175	2.0939	0.0139565	0.0388682
hsa-miR-590-5p	17.125	72.8947	2.08971	0.000140747	0.00169708
hsa-miR-3928-3p	2.125	8.90351	2.06691	0.00217183	0.011071
hsa-miR-5684	0.375	1.57018	2.06596	0.00781641	0.0257941
hsa-miR-17-5p	772.5	3231.12	2.06443	0.000820082	0.00584308
hsa-miR-93-3p	17.125	71.4386	2.0606	0.000245577	0.00252595
hsa-miR-548o-3p	0.625	2.60526	2.0595	0.0189738	0.0477775
hsa-miR-1287-3p	9.75	40.5351	2.0557	0.00408571	0.0160781
hsa-miR-130b-3p	17.875	73.7719	2.04513	0.000898397	0.00605693
hsa-miR-98-3p	2	8.19298	2.03439	0.000544168	0.00424933
hsa-miR-219a-5p	0.875	3.42982	1.97078	0.016928	0.0442031
hsa-miR-181b-5p	543.5	2125.21	1.96725	0.0142353	0.0393196
hsa-miR-19b-1-5p	12.125	47.1053	1.9579	0.00429337	0.0164143
hsa-miR-20a-3p	14.375	55.4386	1.94733	0.000967339	0.00638444
hsa-miR-4772-5p	0.75	2.84211	1.922	0.0133918	0.0380912
hsa-miR-4326	6.25	23.6053	1.91718	0.0162619	0.0441394
hsa-miR-744-3p	26	98.0175	1.91453	0.00377577	0.015575
hsa-miR-15b-3p	52.875	199.316	1.9144	0.00141849	0.00794101
hsa-miR-3605-3p	3.5	12.8333	1.87447	0.00315927	0.0143541
hsa-miR-200c-5p	48.875	176.947	1.85615	0.00235828	0.0118291
hsa-miR-21-3p	2207.12	7906.57	1.84088	0.000412294	0.00349336
hsa-miR-21-5p	211487	739531	1.80604	0.00136897	0.00773282
hsa-miR-155-5p	612.125	2119.12	1.79157	0.00353766	0.0150892
hsa-miR-17-3p	548.25	1859.77	1.76222	0.0104712	0.0314137
hsa-miR-3074-5p	16.5	55.1053	1.73972	0.00466342	0.017233
hsa-miR-181c-3p	86.875	289.947	1.73878	0.0166447	0.0442031
hsa-miR-200b-5p	24.125	80.3158	1.73515	0.00761173	0.0255217
hsa-miR-148a-3p	58821.8	193434	1.71742	0.00118492	0.00710928
hsa-miR-340-3p	12.5	40.6491	1.7013	0.000221253	0.00239182
hsa-miR-4668-3p	2.75	8.7193	1.66478	0.00131065	0.00753922
hsa-miR-200c-3p	13086.5	40346.1	1.62435	0.00224076	0.0113303
hsa-miR-32-5p	31.625	97.3333	1.62187	0.00127295	0.00739391
hsa-miR-200b-3p	812	2440.97	1.58791	0.00384221	0.0157455
hsa-miR-106b-5p	440.375	1312.42	1.57543	0.00284572	0.0134158
hsa-miR-324-5p	39	114.877	1.55855	0.00342009	0.0148916
hsa-miR-374b-3p	2.5	7.33333	1.55254	0.00408157	0.0160781
hsa-miR-1306-5p	14.375	41.2895	1.52221	0.00489495	0.0177406
hsa-miR-769-3p	3.25	9.15789	1.49458	0.0170609	0.0442031
hsa-miR-16-1-3p	6.25	17.4649	1.48253	0.0170245	0.0442031
hsa-miR-192-5p	596.875	1640.61	1.45873	0.00304396	0.0140176
hsa-miR-19b-3p	253.75	695.833	1.45533	0.00371724	0.0154352
hsa-miR-3613-5p	13.875	37.8246	1.44684	0.00120287	0.0071151
hsa-miR-182-5p	34175.6	91749.5	1.42473	0.00423907	0.0163061
hsa-miR-424-5p	195.375	516.737	1.40318	0.00584408	0.0207019
hsa-miR-93-5p	10266.6	27035.2	1.39687	0.0114442	0.0338469
hsa-miR-7-1-3p	30.375	79.5	1.38807	0.00359304	0.0152219
hsa-miR-151a-5p	155.625	406.561	1.3854	0.00112185	0.00696602
hsa-miR-505-3p	86.25	222.044	1.36425	0.00194947	0.010019
hsa-miR-331-3p	36.625	93.9912	1.3597	0.00847391	0.0268578
hsa-let-7a-3p	53.5	133.877	1.3233	0.00149587	0.00830009
hsa-miR-454-3p	13	31.7105	1.28645	0.00681469	0.0232218
hsa-miR-29a-5p	11.5	27.6491	1.2656	0.00582074	0.0207019
hsa-miR-30e-5p	10727.2	25336.1	1.23991	0.00085124	0.00586514
hsa-miR-576-5p	27.75	64.8509	1.22464	0.00834415	0.0266928
hsa-miR-148b-3p	246.25	558.246	1.18078	0.00127359	0.00739391
hsa-miR-29b-1-5p	8.5	18.9561	1.15713	0.0137692	0.0388572
hsa-miR-423-3p	176	367.482	1.0621	0.00942766	0.0292631
hsa-miR-191-5p	1180.88	2406.42	1.02703	0.0144415	0.0397141
hsa-miR-654-5p	9.625	4.77193	-1.01221	0.00401469	0.0160781
hsa-miR-126-5p	1263.75	615.57	-1.03772	0.00467242	0.017233
hsa-miR-4521	5	2.41228	-1.05153	0.0164244	0.0441977
hsa-miR-127-3p	4527.88	2132.94	-1.08599	0.00822709	0.0264533
hsa-miR-296-5p	19.75	9.27193	-1.09091	0.0107825	0.0320409
hsa-miR-656-3p	5.375	2.50877	-1.09928	0.0170598	0.0442031
hsa-miR-3926	3.125	1.44737	-1.11042	0.00924372	0.0289791
hsa-miR-758-5p	55.75	25.7719	-1.11317	0.00345389	0.0149351
hsa-miR-10a-5p	128645	59134.9	-1.12132	0.000132542	0.00162949
hsa-miR-369-5p	26.375	11.8684	-1.15204	0.00415437	0.0160789
hsa-miR-379-5p	5893.75	2546.09	-1.2109	0.00284577	0.0134158
hsa-miR-935	10.5	4.44737	-1.23937	0.00371199	0.0154352
hsa-miR-30a-3p	71863.8	29959.1	-1.26227	0.000428718	0.00358408
hsa-miR-585-5p	1.375	0.570175	-1.26995	0.019572	0.048697
hsa-miR-381-3p	267.75	109.482	-1.29019	0.0134261	0.0380912
hsa-miR-3199	9.25	3.7807	-1.2908	0.00403843	0.0160781
hsa-miR-497-5p	183.125	74.4912	-1.29769	0.00602722	0.02093
hsa-miR-193a-5p	3405.12	1347.82	-1.33708	0.00118483	0.00710928
hsa-miR-6715a-3p	4.5	1.7807	-1.33748	0.00478913	0.0175601
hsa-miR-143-3p	448148	174694	-1.35915	0.00175572	0.00940888
hsa-miR-605-5p	3.375	1.28947	-1.38811	0.00030663	0.00294274
hsa-miR-6894-3p	0.5	0.184211	-1.44057	0.0123637	0.0355598
hsa-miR-133b	7.125	2.57018	-1.47102	0.00270626	0.0131537
hsa-miR-378a-5p	732.375	262.675	-1.4793	0.0121342	0.0350662
hsa-miR-6892-5p	21.25	7.46491	-1.50927	0.00109153	0.00691299
hsa-miR-195-5p	325.875	114.36	-1.51074	0.000986312	0.00644185
hsa-miR-578	0.5	0.175439	-1.51096	0.00878613	0.0276829
hsa-miR-6507-5p	3	1.05263	-1.51096	0.000452395	0.00368379
hsa-miR-215-5p	53	18.4561	-1.52189	0.0190606	0.047804
hsa-miR-365b-3p	657.25	223.368	-1.55702	0.000107257	0.00143089
hsa-miR-365a-3p	657.375	223.351	-1.5574	0.000107259	0.00143089
hsa-miR-335-5p	130.75	44.1491	-1.56635	0.000166056	0.00194884
hsa-miR-100-5p	40698.9	13678.9	-1.57303	0.00033863	0.00315551
hsa-miR-199b-5p	1729	572.088	-1.59563	0.00083541	0.00586514
hsa-miR-99a-3p	28.75	9.2193	-1.64083	0.0002807	0.00279363
hsa-miR-125b-5p	7368.88	2359.19	-1.64315	0.00035229	0.00315551
hsa-miR-195-3p	35.625	11.3333	-1.65232	0.00337711	0.0148181
hsa-miR-6716-3p	7.25	2.2807	-1.6685	0.000294331	0.00288352
hsa-miR-145-3p	307	92.8684	-1.72498	5.60202e-05	0.00106438
hsa-miR-6855-5p	0.5	0.149123	-1.74543	0.00277163	0.0133678
hsa-miR-1258	14.5	4.15789	-1.80213	1.51425e-05	0.00063549
hsa-miR-6746-3p	0.75	0.210526	-1.83289	0.00133099	0.00758662
hsa-miR-1247-3p	366.25	99.2544	-1.88363	0.000548825	0.00424933
hsa-miR-5683	134.25	35.5702	-1.91618	0.00291156	0.0136235
hsa-miR-377-5p	19.25	5.05263	-1.92975	0.00240794	0.0119823
hsa-miR-125b-2-3p	232.75	60.7193	-1.93855	0.00035163	0.00315551
hsa-miR-204-5p	84.375	21.0877	-2.00041	2.33114e-05	0.00063549
hsa-let-7c-5p	27193	6709.71	-2.01891	6.12719e-05	0.00109668
hsa-miR-204-3p	0.625	0.149123	-2.06736	0.000182837	0.00208434
hsa-miR-27a-5p	280.375	57.6228	-2.28265	0.00796068	0.0259966
hsa-miR-145-5p	18936	3837.79	-2.30278	2.2813e-05	0.00063549
hsa-miR-99a-5p	10150.4	2039.18	-2.31548	4.11432e-05	0.000889544
hsa-miR-10b-3p	202.125	37.7105	-2.42221	6.78393e-05	0.00112738
hsa-miR-133a-5p	0.625	0.0964912	-2.69539	0.000362837	0.00320421
hsa-miR-10b-5p	845763	126902	-2.73654	5.21295e-06	0.000609422
hsa-miR-4740-5p	1	0.149123	-2.74543	0.000640178	0.00483605
hsa-miR-4524a-3p	1.875	0.27193	-2.78558	0.00335454	0.0148181
hsa-miR-6883-3p	0.75	0.0964912	-2.95842	3.26246e-05	0.000757615
hsa-miR-133a-3p	75	9	-3.05889	4.28555e-05	0.00089568
hsa-miR-1-3p	106.375	12.3596	-3.10545	5.27736e-05	0.00103403
hsa-miR-144-5p	2820.75	263.456	-3.42044	8.29415e-05	0.00129155
hsa-miR-451a	11515	952.009	-3.5964	0.000127058	0.0015933
hsa-miR-139-5p	1176.12	93.4386	-3.65388	4.26921e-06	0.000609422
hsa-miR-139-3p	370.25	21.7193	-4.09145	5.06678e-06	0.000609422
hsa-miR-4732-5p	1.875	0.0964912	-4.28035	8.09378e-05	0.00129155
hsa-miR-4732-3p	14.125	0.649123	-4.44362	9.4898e-06	0.000609422
hsa-miR-486-5p	9030.62	277.518	-5.02417	2.86627e-05	0.000705401

## Sheet: Table S4
Differentially expressed lncRNAs (DELs)
gene	conMean	treatMean	log2FC	pValue	fdr
AL161431.1	0.00518767	3.10848	9.22691	2.34e-16	1.01e-15
TLX1NB	0.00111583	0.359353	8.33115	2.22e-26	3.53e-25
PSLNR	0.00330799	0.811847	7.93911	2.2e-25	2.97e-24
AC013457.1	0.0166894	3.7142	7.79797	1.61e-06	2.97e-06
AL589182.1	0.00438591	0.558677	6.99299	4.63e-28	1.07e-26
AL121956.1	0.0051542	0.57176	6.79352	2.36e-13	7.77e-13
FER1L6-AS2	0.00188041	0.195876	6.70275	6.07e-12	1.73e-11
AC103982.1	0.00933852	0.908516	6.60417	2.23e-13	7.38e-13
AC083967.1	0.0549526	5.19536	6.56289	4.39e-20	2.76e-19
AC011294.1	0.00824715	0.701264	6.40992	0.00825351	0.0104554
C5orf66-AS1	0.0147127	1.25039	6.40916	1.5e-26	2.51e-25
KIF26B-AS1	0.0060084	0.475958	6.30771	2.62e-12	7.76e-12
BCAR4	0.0128971	0.983013	6.25209	7e-06	1.2e-05
AC022784.1	0.117251	8.6032	6.1972	3.14e-24	3.54e-23
AC103702.2	0.0148979	1.08204	6.1825	4.18e-21	3e-20
AC092484.1	0.0162669	1.1469	6.13966	2.07e-20	1.35e-19
AC092916.1	0.0199093	1.38004	6.11512	1.54e-13	5.17e-13
AC091043.1	0.00376772	0.246881	6.03398	5.42e-22	4.39e-21
LINC01606	0.00768621	0.501601	6.02812	1.85e-07	3.68e-07
AC089998.4	0.0204573	1.2922	5.98107	6.03e-05	9.46e-05
LINC00518	0.0150826	0.922602	5.93475	1.48e-20	9.96e-20
AFAP1-AS1	0.0778753	4.0143	5.68784	6.82e-15	2.59e-14
LINC02438	0.00779088	0.35347	5.50366	1.05e-19	6.35e-19
AC080037.2	0.0107976	0.467282	5.43552	1.14e-19	6.88e-19
AC061975.6	0.0061015	0.253687	5.37774	3.15e-16	1.35e-15
LINC02577	0.00513442	0.209593	5.35125	1.84e-17	8.79e-17
LINC02487	0.115176	4.55018	5.30401	1.21e-12	3.7e-12
AP001434.1	0.0211374	0.755124	5.15885	1.41e-33	1.18e-31
LINC01705	0.0230524	0.769055	5.0601	1.43e-31	6.19e-30
ELFN1-AS1	0.0491419	1.61634	5.03963	1.65e-11	4.56e-11
LINC01956	0.247674	7.91973	4.99893	3.22e-17	1.51e-16
WT1-AS	0.00768671	0.239124	4.95925	2.18e-26	3.5e-25
LINC02086	0.00925501	0.278427	4.91092	3.55e-22	2.96e-21
LINC01614	0.201205	5.96898	4.89075	8.33e-36	2.55e-33
LINC00461	0.00817762	0.23797	4.86296	2.16e-23	2.12e-22
LINC02732	0.0241265	0.694053	4.84636	5.08e-24	5.49e-23
LINC00393	0.10494	2.85547	4.76609	2.54e-08	5.44e-08
SIX3-AS1	0.0195049	0.528686	4.7605	1.92e-15	7.62e-15
AC090125.1	0.0135707	0.3661	4.75367	1.98e-26	3.23e-25
AC005863.1	0.0212658	0.558271	4.71436	1.66e-19	9.84e-19
HOXB-AS4	0.015638	0.404416	4.69271	9.31e-13	2.89e-12
LINC00511	0.11204	2.8291	4.65826	1.19e-32	7.4e-31
LINC01842	0.0616829	1.47802	4.58265	2.82e-24	3.21e-23
MAFA-AS1	0.0192593	0.458558	4.57347	1.46e-16	6.47e-16
AL359313.1	0.00858566	0.202774	4.5618	2.95e-07	5.77e-07
FOXD3-AS1	0.10108	2.35837	4.54422	1.12e-26	1.91e-25
LINC00460	0.0552201	1.23373	4.48168	1.48e-19	8.89e-19
SLC12A5-AS1	0.0215965	0.478914	4.47089	1.18e-28	2.95e-27
FOXCUT	0.457864	9.65235	4.39789	9.57e-22	7.45e-21
AL023803.2	0.0308862	0.647368	4.38955	1.1e-37	1.6e-34
AC093627.1	0.0285688	0.569149	4.31629	5.68e-10	1.38e-09
AC025048.1	0.0172794	0.340294	4.29966	2.81e-11	7.59e-11
AC012213.4	0.0325555	0.638517	4.29375	5.01e-11	1.32e-10
LINC02570	0.0211998	0.413746	4.28662	1.19e-06	2.2e-06
KLHDC7B-DT	0.489278	9.41848	4.26677	4.4e-31	1.71e-29
AP000696.1	0.0195475	0.374227	4.25886	1.55e-15	6.22e-15
AP001783.1	0.176841	3.32743	4.23388	1.92e-19	1.13e-18
LINC01833	0.0923256	1.73597	4.23287	1.05e-15	4.28e-15
AC006357.1	0.0188665	0.354481	4.23181	1.4e-12	4.27e-12
AC010729.2	0.0140918	0.259502	4.20282	7.13e-27	1.27e-25
RBAKDN	0.0199268	0.351148	4.1393	8.95e-11	2.31e-10
AL138789.1	0.0111444	0.193153	4.11536	8.37e-30	2.7e-28
FEZF1-AS1	0.0126174	0.218176	4.11201	0.00418927	0.0054641
AP003472.1	0.0247539	0.415611	4.06951	8.73e-21	6.06e-20
LINC02159	0.0283319	0.475275	4.06826	2.34e-14	8.41e-14
AC053513.1	0.0284525	0.476229	4.06503	2.71e-14	9.69e-14
LINC01505	0.0156054	0.261041	4.06415	7.63e-21	5.35e-20
AC007991.4	0.0210821	0.350871	4.05685	4.1e-14	1.44e-13
LINC01281	0.0121887	0.196891	4.01379	6.1e-29	1.66e-27
BANCR	0.105505	1.70136	4.0113	0.000309727	0.000451992
AC007639.1	0.013232	0.210064	3.98873	3.04e-22	2.56e-21
AP000439.3	0.0189355	0.299377	3.9828	0.00185531	0.00251003
KIRREL3-AS1	0.204491	3.22139	3.97757	1.97e-18	1.04e-17
LINC02532	0.0235518	0.365503	3.95598	1.53e-09	3.61e-09
LINC01224	0.0352693	0.540241	3.93712	0.000306518	0.000447459
AC012213.1	0.0225414	0.343345	3.92901	1.51e-07	3.04e-07
LINC02475	0.0200945	0.301232	3.906	2.03e-05	3.34e-05
AP003351.1	0.0164337	0.244128	3.89291	0.0218768	0.0265186
AC079600.3	0.0239739	0.355163	3.88895	5.52e-06	9.62e-06
LINC02528	0.0244511	0.357199	3.86875	1.16e-22	1.03e-21
AC092198.1	0.0149332	0.215709	3.85249	1.76e-22	1.52e-21
LINC01096	0.0371926	0.531796	3.83778	1.32e-16	5.85e-16
AC105219.1	0.0507424	0.713187	3.81302	6.2e-22	4.94e-21
AC024230.1	0.0300652	0.419422	3.80224	5.57e-19	3.12e-18
AC034213.1	0.0277039	0.386302	3.80157	1.16e-10	2.95e-10
AC092969.1	0.05037	0.673245	3.7405	3.11e-13	1.01e-12
AC116025.2	0.016663	0.218443	3.71254	3.72e-25	4.9e-24
AL356417.2	0.189416	2.45569	3.6965	2.11e-24	2.47e-23
U62317.3	0.104112	1.33817	3.68405	3.48e-24	3.91e-23
AC068580.2	0.0606183	0.777646	3.68129	4.14e-10	1.01e-09
AC113346.1	0.0461412	0.585102	3.66456	8.68e-11	2.25e-10
AL117329.1	0.0271063	0.341766	3.6563	0.000706474	0.00100017
AC126407.1	0.0316034	0.390544	3.62733	3.61e-15	1.4e-14
ST8SIA6-AS1	0.427543	5.2015	3.60478	2.84e-09	6.52e-09
AF015262.1	0.0168593	0.2028	3.58844	2.43e-10	6.04e-10
LINC00113	0.0192614	0.231537	3.58746	2.19e-09	5.08e-09
Z98257.1	0.0355381	0.426565	3.58532	2.69e-06	4.84e-06
AC105118.1	0.0307811	0.367723	3.5785	1.39e-15	5.59e-15
AL592494.2	0.0711405	0.842914	3.56664	4.5e-23	4.23e-22
HOXC-AS3	0.043939	0.520559	3.56649	1.28e-22	1.13e-21
AC112721.1	0.0285189	0.336689	3.56143	7.2e-24	7.54e-23
LINC02669	0.0298369	0.344867	3.53087	8.49e-06	1.44e-05
FRGCA	0.0304224	0.349718	3.52299	2.18e-14	7.86e-14
LINC02195	0.0575772	0.656019	3.51017	5.55e-20	3.46e-19
LINC00337	0.037139	0.417944	3.49231	2.17e-33	1.72e-31
LNCAROD	0.0707076	0.777534	3.45897	5.04e-09	1.13e-08
AP000251.1	0.1648	1.79468	3.44494	1.33e-31	5.88e-30
CDKN2A-DT	0.0236349	0.256587	3.44046	1.57e-14	5.73e-14
FAM83A-AS1	0.0341379	0.368416	3.43189	0.000146177	0.000220251
AC099850.3	1.27953	13.7719	3.42804	1.18e-34	1.61e-32
LINC01694	0.0362682	0.38923	3.42385	3.35e-10	8.26e-10
AC006058.3	0.0274635	0.293173	3.41617	0.00044956	0.000646317
FNDC1-IT1	0.03615	0.384939	3.41256	9.56e-22	7.45e-21
AC026310.1	0.0175937	0.185509	3.39836	1.01e-17	4.94e-17
LINC02437	0.047215	0.493368	3.38535	1.1e-06	2.04e-06
AC134312.5	0.0881405	0.914227	3.37468	9.47e-31	3.5e-29
AC138904.1	0.109989	1.13677	3.36952	2.6e-25	3.47e-24
AC079089.1	0.021783	0.224978	3.36851	5.63e-18	2.82e-17
AC020907.1	0.352813	3.57774	3.34207	9.15e-23	8.26e-22
AP003721.2	0.0178454	0.180425	3.33778	2.97e-13	9.7e-13
GS1-594A7.3	0.0722861	0.720634	3.31747	0.00133026	0.00182691
LINC02870	0.0372645	0.366649	3.29853	5.42e-16	2.26e-15
AL359555.1	0.0247788	0.241241	3.28329	4.11e-12	1.2e-11
LASTR	0.0639024	0.62053	3.27956	3.94e-20	2.5e-19
AC015660.1	0.0318243	0.306496	3.26767	1.87e-13	6.22e-13
LINC02416	0.0284074	0.270535	3.25147	1.62e-23	1.63e-22
LINC01971	0.0264711	0.24839	3.23012	2.99e-16	1.28e-15
AC021087.4	0.470156	4.38118	3.22011	6.06e-08	1.26e-07
CLLU1-AS1	0.0634131	0.58735	3.21137	6.19e-11	1.62e-10
AC000067.1	0.0283043	0.261115	3.20559	1.18e-18	6.39e-18
AL022316.1	0.184029	1.68582	3.19544	5.1e-21	3.62e-20
AC007991.2	0.194804	1.77059	3.18413	5.42e-08	1.13e-07
AL355312.3	0.091177	0.825779	3.17901	1.48e-18	7.9e-18
C5orf34-AS1	0.167119	1.48803	3.15446	0.000134729	0.000203913
AL032819.1	0.0393678	0.349598	3.15061	7.8e-18	3.87e-17
AC092168.2	0.0395224	0.345666	3.12864	0.00043151	0.000620777
LINC01050	0.0247275	0.215716	3.12494	1.83e-23	1.83e-22
LINC01929	0.0549043	0.476156	3.11644	2.47e-18	1.29e-17
AC046168.1	0.0253122	0.218601	3.1104	3.11e-09	7.12e-09
LINC02450	0.0299675	0.254516	3.08629	6.43e-07	1.22e-06
LINC00922	0.024296	0.203275	3.06464	3.16e-19	1.82e-18
LINC02154	0.0228296	0.190989	3.06451	9.9e-13	3.07e-12
LINC01436	1.34174	11.1603	3.05619	1.85e-06	3.38e-06
LINC01910	0.0230265	0.190069	3.04516	1.22e-10	3.11e-10
AC112721.2	0.0638938	0.52508	3.03879	1.79e-25	2.46e-24
HOXA11-AS	0.0783892	0.640814	3.03118	0.0231206	0.0279563
MNX1-AS1	0.214799	1.74812	3.02474	3.14e-10	7.75e-10
TBL1XR1-AS1	0.0322001	0.250956	2.9623	0.00201612	0.00271998
LINC02771	0.0635946	0.494855	2.96003	6.12e-18	3.06e-17
AP001574.1	0.174026	1.35032	2.95592	5.86e-12	1.67e-11
AC011773.1	0.0334191	0.256802	2.94191	1.29e-21	9.85e-21
AC122710.2	0.0289177	0.218766	2.91936	7.23e-16	2.97e-15
AL596087.2	0.071166	0.537269	2.91638	7.92e-12	2.24e-11
AL109761.1	0.151763	1.1437	2.91381	5.76e-05	9.05e-05
AC022098.2	0.0494731	0.370952	2.90652	0.00127393	0.00175618
TYMSOS	0.31217	2.3103	2.88767	7.53e-29	1.98e-27
AC080038.2	0.110244	0.805191	2.86863	1.64e-09	3.85e-09
LINC02251	0.0401026	0.292329	2.86582	0.0133327	0.0165247
LINC02323	0.0325759	0.23136	2.82827	3.39e-12	9.94e-12
AC123023.1	0.056654	0.401101	2.82372	8.54e-08	1.75e-07
AP000919.2	0.0321735	0.226907	2.81816	4.89e-05	7.74e-05
AC023403.1	0.069333	0.488456	2.81661	9.01e-06	1.53e-05
LINC01775	0.0694405	0.483233	2.79887	1.56e-24	1.86e-23
AC008514.1	0.292998	2.03512	2.79615	1.09e-11	3.04e-11
AL021807.1	0.388506	2.6976	2.79567	7.68e-26	1.11e-24
LINC00605	0.0601876	0.416944	2.79231	0.00615813	0.00789741
EIPR1-IT1	0.0821891	0.569073	2.79159	3.98e-19	2.27e-18
AC064807.2	0.0606513	0.419051	2.78852	2.94e-17	1.39e-16
ATP2A1-AS1	0.313328	2.15515	2.78204	4.81e-29	1.34e-27
AL645608.2	0.0456341	0.31348	2.78019	1.24e-16	5.53e-16
SOCAR	0.0473192	0.324984	2.77987	2.27e-29	6.65e-28
AC092112.1	0.0545441	0.372304	2.77098	8.88e-07	1.67e-06
LINC02321	0.13623	0.928493	2.76884	2.52e-25	3.39e-24
AL645608.6	0.119376	0.808059	2.75894	1.2e-18	6.48e-18
COPDA1	0.0584209	0.390225	2.73975	3.06e-06	5.49e-06
AC013724.1	0.0327599	0.218576	2.73814	0.00431531	0.00562512
LINC01357	0.0998655	0.660578	2.72567	1.48e-17	7.13e-17
LINC01508	0.102938	0.678204	2.71995	3.41e-09	7.78e-09
IGFL2-AS1	0.0673804	0.443367	2.7181	0.000103266	0.000158442
AC079354.1	0.0328605	0.215822	2.71541	1.03e-15	4.16e-15
HOTAIR	0.499132	3.27714	2.71495	1.92e-16	8.42e-16
AL358394.1	0.0862432	0.563129	2.70698	3.3e-06	5.89e-06
FAM83C-AS1	0.0289718	0.187829	2.6967	1.54e-19	9.2e-19
AC083841.1	0.11847	0.767424	2.6955	5.36e-06	9.35e-06
AP003721.1	0.0280951	0.181147	2.68877	8.81e-23	7.99e-22
AC018445.1	0.107523	0.691534	2.68516	3.96e-05	6.34e-05
AC007014.2	0.088109	0.561561	2.67208	2.87e-22	2.43e-21
AC024901.1	0.0537024	0.34216	2.67161	4.99e-08	1.04e-07
AC087392.2	0.079665	0.506876	2.66961	0.0136446	0.0168825
SCAT1	0.0299395	0.186287	2.63741	6.59e-17	3.02e-16
LINC01615	0.2017	1.25363	2.63583	9.35e-23	8.42e-22
AC245041.1	0.177038	1.08931	2.62128	0.00835288	0.0105721
LINC02473	0.100659	0.612566	2.60539	1.5e-06	2.76e-06
AC022148.1	0.0673887	0.408662	2.60033	0.000197715	0.000294244
LINC01351	0.0700997	0.422262	2.59066	0.000784581	0.00110679
AL031710.2	0.0323289	0.194467	2.58863	2.28e-19	1.33e-18
LINC01740	0.138847	0.833193	2.58516	1.18e-11	3.29e-11
AC011944.1	0.0486869	0.291937	2.58405	2.45e-17	1.16e-16
AC004233.3	0.0430191	0.256781	2.57749	8.37e-21	5.82e-20
AC027228.2	0.137217	0.814874	2.57012	4.39e-25	5.71e-24
AC012073.1	0.374084	2.21769	2.56762	2.17e-36	9.45e-34
AC131097.2	0.0614312	0.355303	2.53201	3.39e-17	1.59e-16
AC103740.2	0.122548	0.707607	2.5296	5.69e-09	1.28e-08
HAGLROS	0.179699	1.03055	2.51976	1.25e-11	3.48e-11
CDKN2B-AS1	0.0594743	0.340293	2.51644	2.43e-18	1.27e-17
AC025176.1	0.0654506	0.373815	2.51385	5.12e-19	2.88e-18
AC020928.1	0.102141	0.583324	2.51374	1.88e-07	3.73e-07
AC019171.1	0.241511	1.36108	2.49459	2.81e-05	4.57e-05
AL139351.1	0.0304615	0.171473	2.49292	1.96e-12	5.9e-12
LINC01143	0.184463	1.03476	2.48788	5.4e-15	2.07e-14
AC023983.2	0.145266	0.814013	2.48635	1.24e-16	5.53e-16
AC068473.4	0.0325998	0.181692	2.47856	4.05e-15	1.56e-14
AC092718.3	2.12427	11.7524	2.46791	1.07e-37	1.6e-34
LINC02544	0.445532	2.42834	2.44637	6.1e-20	3.77e-19
EMSLR	1.2185	6.61903	2.44152	4.46e-20	2.8e-19
AC133644.1	0.114052	0.611349	2.4223	7.96e-18	3.94e-17
LINC02872	0.0586935	0.313095	2.41533	2.25e-13	7.44e-13
SH3PXD2A-AS1	0.123689	0.659682	2.41505	2.89e-07	5.66e-07
PCAT6	2.37567	12.6616	2.41405	2.86e-29	8.16e-28
LINC00052	0.0644232	0.33679	2.3862	2.34e-05	3.83e-05
AC004585.1	0.233368	1.21762	2.38338	1.6e-21	1.21e-20
AC009121.2	0.0368381	0.191338	2.37685	1.06e-20	7.28e-20
AP001178.1	0.0416846	0.216308	2.3755	3.91e-14	1.38e-13
AC245884.9	0.604041	3.08252	2.35139	0.00687425	0.00877448
AL157373.2	0.109155	0.552318	2.33912	6.58e-16	2.72e-15
LINC02236	0.0335942	0.169634	2.33614	8.67e-10	2.08e-09
AL133215.2	0.175259	0.881822	2.331	1.03e-32	6.7e-31
LINC01943	0.129402	0.64596	2.31959	1.25e-30	4.54e-29
ETV7-AS1	0.150764	0.752019	2.31848	1.01e-17	4.94e-17
FOXP4-AS1	0.524108	2.61424	2.31845	5.37e-20	3.35e-19
AC078860.2	0.0358381	0.178759	2.31845	0.00275427	0.00366704
MIR3150BHG	0.035581	0.177449	2.31823	2.22e-05	3.64e-05
AC008115.2	0.0363255	0.180168	2.31029	5.03e-13	1.6e-12
AC091057.1	0.215933	1.06916	2.30782	2.94e-32	1.69e-30
LINC02721	0.0529964	0.261431	2.30246	8.2e-12	2.31e-11
AC022509.1	0.195395	0.960866	2.29794	0.0111852	0.0139623
MNX1-AS2	0.133492	0.654513	2.29367	1.03e-06	1.92e-06
LINC02345	0.0668204	0.327337	2.29242	2.38e-14	8.54e-14
PPP1R14B-AS1	0.608618	2.9781	2.29078	8.7e-27	1.52e-25
LINC02182	0.0730552	0.357252	2.28988	0.00324985	0.00429276
AC243772.2	0.0613127	0.298965	2.28572	4.19e-21	3e-20
AL592071.1	0.048908	0.238241	2.28428	3.08e-11	8.29e-11
AL049539.1	0.0704887	0.343269	2.28388	1.34e-14	4.95e-14
AL136987.1	0.111086	0.538976	2.27854	0.000215263	0.000318403
DDX11-AS1	0.15933	0.772191	2.27694	3.1e-31	1.26e-29
AC008760.2	0.78112	3.78363	2.27616	0.00303982	0.00402387
LINC01191	0.0477406	0.230215	2.26969	4.86e-10	1.18e-09
DGCR5	0.115619	0.55541	2.26418	1.98e-22	1.71e-21
AC009093.1	0.184264	0.883603	2.26162	8.71e-18	4.29e-17
TMPO-AS1	0.303504	1.45476	2.26099	9.21e-35	1.34e-32
AL354919.2	0.0446752	0.212901	2.25264	5.07e-15	1.94e-14
LINC00944	0.0973461	0.454661	2.2236	1.18e-08	2.59e-08
STAU2-AS1	0.0711221	0.330295	2.21539	1.95e-09	4.54e-09
AL359697.1	0.149113	0.692181	2.21475	2.08e-19	1.22e-18
GORAB-AS1	0.107048	0.494419	2.20748	1.9e-25	2.6e-24
AC104564.4	0.0456305	0.210752	2.20747	6.66e-10	1.61e-09
AC067930.4	0.0364855	0.168307	2.2057	1.18e-17	5.7e-17
AC073370.1	0.041153	0.189642	2.20421	1.87e-19	1.1e-18
AC061992.2	0.191313	0.880242	2.20197	1.16e-21	8.93e-21
TMEM105	0.140708	0.641645	2.18907	1.74e-11	4.79e-11
AL356515.1	0.0609297	0.277643	2.18801	0.0173651	0.0212505
AC004233.1	0.0657956	0.299735	2.18763	1.42e-12	4.3e-12
AC109322.1	0.649631	2.94789	2.18199	7.95e-32	3.94e-30
AC131011.1	0.0616697	0.278278	2.17389	1.16e-15	4.68e-15
LINC02608	0.465648	2.0819	2.16059	0.0227879	0.027577
AC010547.2	0.138638	0.619815	2.16051	0.000366075	0.000529788
AL354793.1	0.0919584	0.410331	2.15773	1.63e-05	2.71e-05
ARHGEF26-AS1	0.169804	0.75506	2.15272	1.39e-12	4.21e-12
AC006206.2	0.084826	0.37612	2.14862	0.00269979	0.0035989
EML4-AS1	0.0480946	0.212208	2.14154	1.56e-13	5.25e-13
PICSAR	0.969667	4.27783	2.14132	0.00320037	0.00422996
LINC01549	0.0444742	0.195998	2.1398	0.000856764	0.00120239
TIMMDC1-DT	0.0621099	0.273332	2.13776	7.94e-23	7.24e-22
AL137060.3	0.0409972	0.178044	2.11864	1.34e-24	1.61e-23
LINC02065	0.0711867	0.308374	2.115	0.0002274	0.000335671
AC012236.1	0.243043	1.04806	2.10844	2.91e-05	4.72e-05
LINC02446	0.345059	1.48156	2.1022	6.47e-07	1.23e-06
UST-AS2	0.147687	0.63205	2.09749	4.24e-12	1.23e-11
AC004233.2	0.726536	3.10772	2.09675	1.06e-08	2.33e-08
AL445524.1	2.07734	8.88108	2.09599	5.07e-27	9.24e-26
GRASLND	0.149751	0.640119	2.09577	1.79e-20	1.18e-19
PCAT7	0.200424	0.853697	2.09067	1.9e-12	5.72e-12
AC137932.2	0.0410425	0.174761	2.09019	1.9e-20	1.25e-19
AP001025.1	0.0580593	0.247179	2.08996	7.13e-06	1.22e-05
AC010331.1	0.109794	0.466756	2.08786	8.23e-20	5.02e-19
AC009005.1	0.475152	2.01913	2.08727	2.4e-10	5.97e-10
LINC00536	0.0642158	0.271959	2.08239	3.61e-05	5.8e-05
AC022211.3	0.205624	0.86895	2.07926	2.84e-23	2.75e-22
LINC01771	0.0461397	0.19451	2.07576	5.17e-12	1.48e-11
AC068473.3	0.10112	0.425498	2.07308	5.17e-06	9.04e-06
UNC5B-AS1	0.156808	0.657743	2.06852	1.54e-11	4.27e-11
POLH-AS1	0.300456	1.25934	2.06745	1.9e-31	7.95e-30
MIR210HG	0.551071	2.30749	2.06601	1.93e-18	1.02e-17
USP2-AS1	0.0652933	0.273335	2.06567	5.63e-24	6.01e-23
AC091078.1	0.0514048	0.215138	2.06529	0.00872448	0.01102
AC015912.3	0.373535	1.56155	2.06366	4.38e-20	2.76e-19
AC084864.1	0.13708	0.567161	2.04874	8.22e-17	3.72e-16
AC022784.6	0.0715847	0.295912	2.04745	8.98e-14	3.07e-13
LINC02100	0.129692	0.534433	2.04292	9.62e-11	2.48e-10
AC108860.2	0.533483	2.18859	2.03649	3.86e-24	4.29e-23
C6orf99	0.258286	1.04862	2.02145	1.82e-25	2.5e-24
LINC02574	0.0456751	0.184764	2.0162	5.19e-10	1.26e-09
GSEC	0.398031	1.607	2.01342	9.6e-32	4.55e-30
AC005730.3	0.0946312	0.378685	2.00061	1.44e-08	3.14e-08
AC233992.3	0.0796956	0.318459	1.99854	3.97e-15	1.54e-14
AC245041.2	0.160102	0.638855	1.9965	0.0173523	0.0212409
AL589765.4	0.722515	2.87019	1.99005	1.28e-20	8.68e-20
AC007336.2	0.0554567	0.219737	1.98634	3.98e-12	1.16e-11
AC009955.1	0.0592302	0.234412	1.98464	2.02e-12	6.07e-12
AC233280.1	0.0441278	0.174541	1.98381	2.04e-16	8.9e-16
LINC01634	0.0910047	0.358726	1.97887	0.0182767	0.0223097
AP003469.2	0.406263	1.59914	1.97681	3.92e-16	1.65e-15
MIR924HG	0.226456	0.889441	1.97367	2.22e-19	1.3e-18
AC073263.1	0.102723	0.402826	1.9714	5.83e-08	1.21e-07
DYRK3-AS1	0.167195	0.655144	1.97028	2.4e-21	1.76e-20
AC083880.1	0.34481	1.35055	1.96967	1.57e-25	2.18e-24
FARSA-AS1	0.0611298	0.239016	1.96716	0.00139723	0.00191526
LINC01857	0.389915	1.52447	1.96707	3.82e-18	1.94e-17
AP005131.2	0.191522	0.745587	1.96087	1.44e-10	3.65e-10
AL031058.1	1.15913	4.51174	1.96064	6.79e-25	8.66e-24
AL162411.1	0.214401	0.832852	1.95775	0.00576034	0.00740251
AC116914.1	0.0475559	0.184726	1.95769	1.7e-14	6.18e-14
AC024451.4	0.0714469	0.277411	1.95708	1.28e-11	3.57e-11
AL390037.1	0.0476087	0.183677	1.94788	5.68e-11	1.49e-10
AC093904.4	0.0746823	0.286985	1.94214	2.22e-07	4.37e-07
AC090907.2	0.128861	0.489977	1.9269	0.000138898	0.000209864
PKP4-AS1	0.144139	0.547387	1.9251	3.18e-07	6.19e-07
AP003392.3	0.0578923	0.218412	1.91561	4.3e-18	2.18e-17
SATB1-AS1	0.0439879	0.165831	1.91453	1.9e-08	4.09e-08
LINC01522	0.0527584	0.19867	1.9129	3.51e-05	5.65e-05
MMP2-AS1	0.148989	0.559702	1.90945	2.3e-13	7.57e-13
AC008619.1	0.0439211	0.164935	1.90891	9.76e-05	0.000150285
AL645608.7	0.487363	1.82687	1.9063	6.21e-07	1.18e-06
LINC01781	0.118476	0.443731	1.90509	8.94e-05	0.000138239
AL662890.1	0.0691615	0.259023	1.90504	1.25e-05	2.1e-05
BBOX1-AS1	0.0908458	0.339635	1.90249	9.16e-05	0.000141457
LINC01208	0.073119	0.272743	1.89922	8.7e-07	1.63e-06
GATA6-AS1	0.176947	0.653363	1.88457	0.00490738	0.00635887
USP30-AS1	0.427467	1.57758	1.88383	1.02e-11	2.84e-11
FIRRE	0.371554	1.37048	1.88304	3.99e-08	8.41e-08
LINC01213	0.143249	0.527413	1.88041	0.00240842	0.00322628
AL359979.2	0.0532672	0.195842	1.87837	8.85e-12	2.49e-11
LINC02398	0.0517527	0.189489	1.87241	0.000291436	0.000426585
AC010643.1	0.226884	0.829785	1.87078	6.69e-05	0.000104478
FO680682.1	0.0477697	0.174357	1.86788	1.57e-10	3.96e-10
RHPN1-AS1	0.876133	3.19542	1.86678	8.89e-25	1.1e-23
U47924.1	0.0805682	0.291108	1.85327	7.45e-14	2.57e-13
AC073195.1	0.245739	0.886916	1.85167	6.77e-26	9.87e-25
CHRM3-AS2	0.0673755	0.242875	1.84992	0.00980525	0.0123068
AC124798.1	0.237622	0.851168	1.84077	1.36e-09	3.21e-09
RFX5-AS1	0.413464	1.4716	1.83155	1.03e-22	9.22e-22
AL049555.1	1.84215	6.51567	1.82252	1.21e-20	8.22e-20
HPN-AS1	0.093845	0.331284	1.81972	2.81e-15	1.1e-14
AL024507.2	0.179778	0.633841	1.8179	6.74e-32	3.46e-30
AC115522.1	0.595425	2.09785	1.81692	1.67e-08	3.61e-08
AL844908.1	0.678223	2.38641	1.81501	1.26e-13	4.27e-13
AC005363.2	0.0462749	0.162266	1.81006	7.3e-11	1.9e-10
AL110115.1	0.0521855	0.182898	1.80932	5.49e-05	8.65e-05
LINC01215	0.116915	0.408468	1.80476	1.36e-07	2.75e-07
LINC02765	0.0960471	0.334529	1.80032	0.00166449	0.00226523
AL136162.1	0.260917	0.906972	1.79747	1.04e-18	5.64e-18
AL356215.1	0.183827	0.636322	1.79141	3.43e-11	9.18e-11
DSCR9	0.0457036	0.158045	1.78995	9.5e-18	4.65e-17
CASC8	0.69047	2.38094	1.78588	0.000238853	0.000351981
AL136307.1	0.0489027	0.167552	1.77662	1.68e-05	2.79e-05
MIR3142HG	0.370687	1.26981	1.77634	3.27e-12	9.59e-12
SNHG25	0.639166	2.18561	1.77378	8.78e-15	3.29e-14
AC004687.1	0.387198	1.322	1.77158	6.34e-07	1.21e-06
LINC00896	0.0591195	0.200664	1.76307	0.0022173	0.00298124
AL049629.1	0.119485	0.405396	1.7625	5.91e-10	1.43e-09
C2-AS1	0.0694564	0.235194	1.75967	6.36e-10	1.54e-09
LINC01731	0.0502641	0.170015	1.75806	1.03e-05	1.73e-05
FOXC2-AS1	0.10036	0.338101	1.75227	0.000104192	0.000159723
AGAP1-IT1	0.168112	0.565384	1.74981	2.64e-09	6.08e-09
AC108673.2	0.464664	1.56262	1.7497	5.46e-17	2.53e-16
AL096828.3	0.255024	0.856252	1.7474	1.89e-20	1.25e-19
AC009118.2	0.06042	0.202466	1.74458	2.37e-18	1.25e-17
AC087239.1	0.153403	0.510503	1.73459	7.59e-13	2.38e-12
AP000553.2	0.157993	0.524859	1.73207	3.11e-16	1.33e-15
LINC01356	0.09775	0.321556	1.7179	9.07e-07	1.7e-06
AP001021.3	0.10838	0.356244	1.71676	1.39e-08	3.02e-08
AL078587.1	0.0663026	0.217731	1.71541	6.77e-08	1.4e-07
AL031651.2	0.5027	1.65013	1.71481	6.77e-05	0.000105727
AP001412.1	0.0788871	0.25799	1.70946	1.52e-16	6.71e-16
LINC01063	0.227113	0.742166	1.70833	2.11e-15	8.35e-15
IDH2-DT	0.176997	0.577782	1.7068	1.24e-06	2.3e-06
LINC02422	0.0713771	0.232397	1.70306	2.59e-05	4.23e-05
AC011445.1	0.662328	2.14143	1.69296	7.68e-16	3.15e-15
CFAP58-DT	0.286338	0.925251	1.69212	1.43e-14	5.24e-14
AL589765.6	0.127895	0.413162	1.69175	3.63e-12	1.06e-11
ARLNC1	0.0485736	0.156585	1.6887	2.31e-05	3.78e-05
MELTF-AS1	1.63099	5.24231	1.68446	1.72e-22	1.5e-21
AC004471.1	0.106644	0.342623	1.68382	8.93e-21	6.19e-20
MIR155HG	0.438924	1.40932	1.68295	4.54e-19	2.57e-18
AL359878.2	0.105862	0.3392	1.67995	1.81e-11	4.98e-11
AC023301.1	0.0533358	0.170886	1.67985	0.000969216	0.00135498
AC117395.1	0.0668485	0.213987	1.67856	1.5e-10	3.79e-10
AC148476.1	0.121807	0.38952	1.6771	5.09e-05	8.04e-05
LINC00964	0.0952423	0.304485	1.6767	0.000101276	0.0001555
AP001505.1	2.49055	7.95027	1.67454	1.18e-21	9.07e-21
LINC01605	0.235769	0.752241	1.67382	3.09e-05	5.01e-05
AL049569.1	0.0506736	0.161639	1.67347	1.08e-07	2.19e-07
NKILA	0.746573	2.38047	1.67289	6e-20	3.72e-19
LINC00839	1.07368	3.41474	1.66921	9.35e-07	1.75e-06
OSTN-AS1	0.072371	0.229415	1.66448	0.00118345	0.00164079
AL031985.3	0.877853	2.78095	1.66353	7.37e-29	1.96e-27
AC011503.2	0.369258	1.16702	1.66013	4.9e-18	2.47e-17
AC022211.1	0.160968	0.508247	1.65876	1.59e-13	5.35e-13
AC024337.1	0.0622455	0.196533	1.65873	0.000150208	0.000226012
AC128687.2	0.068531	0.214719	1.64762	4.2e-13	1.35e-12
AC093904.2	0.080713	0.252539	1.64563	1.6e-05	2.65e-05
VPS9D1-AS1	2.07666	6.48716	1.64332	8.02e-12	2.27e-11
NUP153-AS1	0.459622	1.43477	1.6423	3.82e-23	3.62e-22
LINC00607	0.0793514	0.247159	1.63911	0.00281159	0.00374106
LINC01048	0.273259	0.847567	1.63306	8.4e-05	0.000130211
AL353708.3	0.151385	0.469536	1.63302	2.75e-20	1.78e-19
AC103706.1	0.507413	1.56844	1.6281	2.37e-19	1.38e-18
ELF3-AS1	0.661608	2.04441	1.62764	3.23e-22	2.71e-21
MIAT	0.26807	0.826356	1.62415	5.28e-12	1.51e-11
LINC02576	0.131747	0.405977	1.62363	7.96e-05	0.000123559
AC017076.1	0.158211	0.485536	1.61772	1.11e-08	2.45e-08
AC091182.2	0.156941	0.480864	1.61541	0.0363589	0.0428579
AC026401.3	4.05396	12.4153	1.61471	4.3e-31	1.69e-29
AL078644.1	0.184618	0.564468	1.61235	8.72e-26	1.24e-24
AL358075.2	0.224318	0.68465	1.60982	9.06e-13	2.82e-12
LINC02014	0.151845	0.462653	1.60733	3.78e-06	6.7e-06
TRBV11-2	0.267409	0.807857	1.59505	0.00021476	0.000317766
AL355802.3	0.273148	0.824781	1.59433	1.69e-20	1.12e-19
AC006111.2	0.251853	0.758642	1.59084	2.08e-08	4.47e-08
HIF1A-AS1	0.059899	0.1804	1.5906	7.17e-14	2.47e-13
AC064807.4	0.612881	1.8422	1.58775	2.75e-18	1.43e-17
AC103923.1	0.0880748	0.264255	1.58513	3.46e-07	6.7e-07
LINC00665	2.93923	8.81585	1.58466	1.07e-22	9.55e-22
AC100812.1	0.265334	0.793752	1.58088	3.11e-16	1.33e-15
SNHG3	3.17196	9.45472	1.57566	8.37e-22	6.56e-21
MIR1915HG	0.526137	1.56727	1.57474	0.000138079	0.000208698
AC100803.2	0.0639274	0.190252	1.5734	4.39e-15	1.69e-14
AC011447.3	0.145086	0.42885	1.56357	2.03e-13	6.72e-13
AC025154.2	0.61866	1.82795	1.56301	0.00933376	0.0117453
LINC02707	0.0517109	0.152728	1.56242	0.00139536	0.0019133
DIRC1	0.0765196	0.225994	1.56239	4.25e-08	8.93e-08
AC026740.1	0.438033	1.2915	1.55993	5.13e-12	1.48e-11
PLS3-AS1	0.0933541	0.274996	1.55862	4.1e-05	6.55e-05
DDX59-AS1	0.191391	0.562722	1.5559	2.13e-09	4.95e-09
AL683807.1	0.161337	0.470756	1.5449	1.38e-10	3.49e-10
AC103769.1	0.0766749	0.222947	1.53988	6.08e-06	1.05e-05
LINC02611	0.296099	0.860564	1.5392	1.57e-05	2.61e-05
AL607028.1	0.0697738	0.202506	1.53721	1.26e-08	2.74e-08
LINC02257	0.0714448	0.206945	1.53435	1.31e-06	2.41e-06
AC084125.4	0.179377	0.518994	1.53272	1.98e-13	6.56e-13
AC011247.1	0.142976	0.413634	1.53258	5.25e-07	1e-06
AC068580.1	0.364945	1.05235	1.52786	4.31e-13	1.39e-12
AL121832.3	0.1035	0.297945	1.52542	4.94e-16	2.06e-15
LINC01293	0.0568954	0.163498	1.52289	1.47e-05	2.44e-05
AP002784.1	0.0572477	0.164338	1.52138	8.92e-09	1.97e-08
LINC02561	0.07741	0.22206	1.52036	1.78e-06	3.25e-06
AL161772.1	0.136481	0.391215	1.51926	2.94e-15	1.15e-14
RDH10-AS1	0.092813	0.266027	1.51917	0.000164763	0.000246975
AC020661.1	0.179069	0.510979	1.51275	2.69e-19	1.56e-18
AL121832.2	1.13231	3.23045	1.51247	1.31e-18	7.03e-18
LINC01588	0.22698	0.647495	1.51231	1.08e-15	4.38e-15
AL033527.2	0.0553762	0.157873	1.51142	1.65e-09	3.86e-09
AL121906.2	0.157804	0.4494	1.50986	2.38e-11	6.47e-11
STAM-AS1	0.0765603	0.217785	1.50823	4.49e-17	2.09e-16
ZNF687-AS1	0.434997	1.23074	1.50044	1.55e-26	2.57e-25
AC012676.1	0.162686	0.457519	1.49174	3.13e-20	2e-19
AC087289.5	0.146614	0.41192	1.49034	6.22e-16	2.57e-15
AC138696.2	0.74875	2.09727	1.48596	6.01e-13	1.9e-12
AC009902.2	0.303051	0.84778	1.48413	4.69e-07	8.99e-07
AC090152.1	0.359409	1.00388	1.48188	1.56e-10	3.94e-10
IDI2-AS1	0.111508	0.309665	1.47356	2.31e-09	5.32e-09
U62317.1	2.52866	7.01886	1.47286	3.43e-26	5.28e-25
DUXAP8	0.287006	0.792441	1.46522	9.23e-11	2.38e-10
AC021146.12	0.146377	0.402656	1.45986	0.000169314	0.000253186
MRPL20-DT	1.05024	2.87896	1.45483	7.37e-23	6.76e-22
AC022126.1	0.0813204	0.222907	1.45475	0.00131346	0.00180554
AL023803.1	0.155839	0.426846	1.45366	3.98e-11	1.06e-10
TDRKH-AS1	0.372891	1.02043	1.45235	1.13e-18	6.14e-18
MAFG-DT	1.50853	4.12486	1.45121	3.77e-18	1.92e-17
AC020922.3	0.0622535	0.17005	1.44973	9.54e-09	2.11e-08
LINC02652	0.128456	0.350776	1.44927	5.01e-07	9.6e-07
AL512363.1	0.153029	0.417704	1.44868	0.000134365	0.000203438
AL359513.1	0.460391	1.25591	1.44781	1.4e-19	8.4e-19
THORLNC	0.23496	0.640475	1.44672	1.26e-13	4.27e-13
AL021154.1	0.118084	0.320571	1.44083	1.24e-08	2.71e-08
AP000695.2	0.149133	0.40462	1.43997	3.82e-17	1.79e-16
AC004707.1	0.11924	0.323019	1.43775	1.57e-12	4.75e-12
AC105137.2	0.0927448	0.250754	1.43494	9.94e-15	3.7e-14
UBE2Q1-AS1	0.173932	0.469971	1.43405	7.72e-14	2.65e-13
LINC00887	0.0568172	0.153449	1.43336	0.000175617	0.000262252
FAM3D-AS1	0.0870804	0.235017	1.43235	0.011573	0.0144339
AC105219.3	0.257267	0.694206	1.4321	3.77e-11	1e-10
UBE2R2-AS1	0.0852036	0.229262	1.42801	0.000211484	0.000313237
AL354707.1	0.545632	1.46792	1.42777	1.39e-07	2.81e-07
LINC02846	0.115724	0.311266	1.42746	1.21e-08	2.64e-08
SLCO4A1-AS1	0.538408	1.44651	1.4258	0.0395964	0.0464876
AC012645.3	0.170248	0.456096	1.4217	3.4e-05	5.47e-05
PPP1R21-DT	0.199805	0.534147	1.41864	1.55e-13	5.22e-13
AC004884.2	0.104275	0.278102	1.41523	4.57e-12	1.33e-11
AC011676.1	0.133393	0.355128	1.41266	2.65e-11	7.18e-11
LINC02367	0.106882	0.284495	1.41239	0.00439998	0.00573207
LINC01006	1.76659	4.70101	1.41201	1.04e-16	4.64e-16
AC007569.1	0.0799978	0.212603	1.41013	2.83e-05	4.6e-05
AC006538.1	0.328591	0.868938	1.40296	3.84e-14	1.36e-13
CNIH3-AS2	0.150559	0.396809	1.39812	4.6e-07	8.82e-07
LINC02188	3.46171	9.09328	1.39332	5.07e-06	8.87e-06
AP000845.1	0.0673953	0.17695	1.39262	3.56e-15	1.38e-14
LINC02012	0.151752	0.39791	1.39073	2.14e-06	3.9e-06
AC112484.3	0.351108	0.920276	1.39015	1.17e-10	2.99e-10
PDE2A-AS2	0.195788	0.512351	1.38784	2.19e-12	6.55e-12
RCCD1-AS1	0.0684795	0.178509	1.38225	1.53e-19	9.12e-19
AC010719.1	0.891723	2.32421	1.38207	4.65e-13	1.49e-12
FOXD2-AS1	0.607733	1.58272	1.3809	1.37e-10	3.48e-10
AL139246.5	0.439577	1.142	1.37738	4.69e-07	8.99e-07
AC004847.1	0.26762	0.695044	1.37692	2.31e-14	8.31e-14
SCAT2	0.272113	0.704581	1.37256	7.5e-15	2.83e-14
LINC01655	0.0632946	0.163748	1.37132	1.43e-05	2.38e-05
DLEU2	0.397955	1.02849	1.36985	9.54e-23	8.55e-22
SUV39H2-DT	0.496503	1.28187	1.36837	4.11e-21	2.96e-20
TONSL-AS1	0.298665	0.771078	1.36835	7.5e-16	3.07e-15
AL591848.1	0.0862473	0.222599	1.3679	0.0191427	0.0233276
LINC02595	0.110499	0.284501	1.3644	0.00067645	0.000960159
AP001207.3	1.47303	3.78933	1.36316	4.66e-08	9.75e-08
ZNF571-AS1	0.286344	0.734324	1.35867	0.000823605	0.00115959
AC004816.1	1.21042	3.10403	1.35863	4.94e-16	2.06e-15
AL138767.3	0.19812	0.506908	1.35535	0.00376346	0.00493976
AC068025.1	0.126062	0.322512	1.35522	2.14e-09	4.97e-09
ATP13A5-AS1	0.0796787	0.203801	1.3549	1.07e-10	2.75e-10
LINC00664	0.0739316	0.188613	1.35116	0.00567171	0.00729323
LINC01348	0.180497	0.460275	1.35052	8.11e-05	0.000125778
AL451050.2	0.125389	0.319687	1.35025	8.41e-11	2.19e-10
AL031055.1	0.256472	0.653454	1.34929	4.01e-10	9.82e-10
KRTAP5-AS1	0.237922	0.603391	1.34261	0.000338178	0.000490555
CYTOR	2.2319	5.64922	1.33978	2.8e-20	1.81e-19
AL138720.1	0.105273	0.266182	1.33827	1.14e-05	1.92e-05
LINC02036	0.512161	1.29216	1.33512	2.24e-09	5.18e-09
VIM-AS1	1.72203	4.33172	1.33083	1.38e-14	5.09e-14
AC009097.2	0.184068	0.462787	1.33011	1.3e-08	2.84e-08
PRR7-AS1	0.21014	0.528043	1.32931	2.87e-12	8.49e-12
AC107959.3	0.067341	0.169037	1.32778	1.18e-05	1.97e-05
AL590617.2	0.984083	2.46635	1.32553	2.2e-19	1.29e-18
ATP6V1B1-AS1	0.0670406	0.167943	1.32487	6.89e-05	0.000107465
AC124319.1	0.166533	0.416448	1.32232	7.73e-10	1.86e-09
AC092687.3	0.888446	2.22132	1.32206	4.06e-16	1.7e-15
HOXC-AS2	0.269905	0.674802	1.32201	4.78e-09	1.08e-08
AL118511.1	0.406812	1.01692	1.32177	5.55e-15	2.12e-14
AC005324.4	0.079232	0.197598	1.31842	5.08e-09	1.14e-08
LINC01315	1.93067	4.81442	1.31826	1.12e-09	2.66e-09
DTNB-AS1	0.313637	0.778282	1.3112	0.00114638	0.00159092
SUGCT-AS1	0.0819221	0.202989	1.30908	2.05e-18	1.08e-17
AC021242.3	0.0793774	0.196429	1.30721	3.12e-11	8.4e-11
AC109446.2	0.0953675	0.235898	1.30659	3.2e-05	5.18e-05
AC009686.2	0.473924	1.17146	1.30558	1.25e-08	2.73e-08
LINC02273	0.117478	0.289889	1.30311	0.000373284	0.000540042
ITGB2-AS1	0.545123	1.34327	1.3011	3.05e-07	5.95e-07
LINC01503	1.96235	4.81407	1.29467	0.00696874	0.00888469
PVT1	1.51198	3.70854	1.29441	1.11e-10	2.85e-10
HIF1A-AS3	0.136038	0.333656	1.29435	9.33e-05	0.000143997
LINC01012	0.107321	0.262764	1.29183	1.7e-09	3.97e-09
AL445250.1	0.483805	1.18435	1.2916	4.19e-06	7.39e-06
AC092803.1	1.03669	2.53703	1.29116	1.45e-14	5.31e-14
MIR4435-2HG	1.34055	3.27922	1.29052	1.12e-20	7.67e-20
AC113139.1	0.227492	0.555796	1.28874	1.68e-10	4.23e-10
RPS6KA2-IT1	0.113638	0.276433	1.28248	0.00154339	0.00210765
AC025166.1	0.290908	0.706991	1.28113	5.65e-09	1.27e-08
AC017083.1	0.171727	0.416925	1.27967	3.92e-15	1.52e-14
AL049836.1	0.0613445	0.148929	1.27962	0.000533702	0.000764259
AC040169.3	0.191674	0.46428	1.27634	6.28e-11	1.64e-10
AL008723.2	0.121436	0.292992	1.27067	0.00408935	0.00534177
AC040970.1	0.653439	1.57511	1.26932	4.04e-15	1.56e-14
AC019254.1	0.203998	0.491571	1.26884	0.000379102	0.000547913
AL096865.1	0.261271	0.627584	1.26426	1.22e-05	2.04e-05
LINC01271	0.0669485	0.16069	1.26316	2.96e-11	7.98e-11
AC064807.1	1.18184	2.83601	1.26283	1.67e-18	8.91e-18
AL512413.1	0.217044	0.519448	1.259	8.89e-07	1.67e-06
AC073046.1	0.927658	2.21967	1.25868	1.1e-06	2.04e-06
AL137002.1	0.124158	0.296851	1.25756	3.26e-05	5.26e-05
AC007728.3	0.0606083	0.144684	1.25532	3.47e-09	7.92e-09
AL163051.1	0.262922	0.627157	1.25419	3.73e-16	1.58e-15
AC068580.3	0.408722	0.974053	1.25288	1.4e-15	5.64e-15
AC093249.2	0.127231	0.303148	1.25257	6.22e-14	2.15e-13
AC004449.1	0.11221	0.267138	1.25138	1.24e-09	2.95e-09
LINC01311	0.332771	0.789196	1.24585	8.49e-14	2.9e-13
AC124283.2	0.569222	1.34598	1.2416	1.34e-08	2.92e-08
LINC00592	0.0891871	0.210492	1.23886	6.22e-06	1.07e-05
AP001453.2	0.640133	1.50752	1.23574	1.69e-20	1.12e-19
AC078923.1	0.168503	0.396682	1.23521	0.0246884	0.0297943
ALMS1-IT1	0.2639	0.619834	1.23189	1.84e-11	5.04e-11
ARHGEF2-AS2	0.209643	0.492235	1.23141	1.7e-13	5.67e-13
AC073529.1	0.0689532	0.161847	1.23094	2.07e-17	9.83e-17
AC022144.1	0.463408	1.08596	1.22861	4.94e-07	9.46e-07
LINC01703	0.654157	1.52817	1.2241	3.22e-12	9.46e-12
SNHG6	37.0501	86.5005	1.22323	4.98e-14	1.74e-13
AC069148.1	0.434078	1.01211	1.22134	7.97e-05	0.000123746
AC004854.2	0.248202	0.578604	1.22106	3.61e-14	1.28e-13
LINC02542	0.312263	0.727849	1.22088	0.00305962	0.00404761
NRIR	0.186274	0.433486	1.21856	9.34e-07	1.75e-06
DCST1-AS1	1.54555	3.58836	1.21521	1.29e-13	4.39e-13
AC007285.1	0.107066	0.248473	1.21458	3.55e-08	7.51e-08
AC023043.3	0.812716	1.8847	1.21351	5.58e-12	1.6e-11
AC138028.6	0.205588	0.475597	1.20998	3.44e-10	8.46e-10
INSIG1-DT	0.823906	1.90364	1.20821	3.81e-10	9.34e-10
AC245128.3	0.138642	0.320092	1.20712	5.08e-09	1.14e-08
AC007773.1	0.381652	0.880837	1.20662	3.55e-16	1.51e-15
AC092809.4	0.199876	0.461262	1.20648	0.0233659	0.0282294
AC104521.1	0.165528	0.380856	1.20217	2.42e-06	4.36e-06
AC096536.2	0.177712	0.408725	1.20159	1.36e-08	2.97e-08
AC040169.1	0.906113	2.08293	1.20085	2.58e-06	4.65e-06
AC109479.1	0.0705606	0.161686	1.19626	1.73e-06	3.17e-06
AP001439.1	0.0966033	0.220526	1.19081	7.84e-06	1.34e-05
DHCR24-DT	0.174121	0.39724	1.18992	4.11e-05	6.57e-05
SLBP-DT	0.381941	0.871358	1.18992	3.73e-13	1.21e-12
AP003774.2	0.128856	0.293888	1.18951	3.46e-07	6.7e-07
AL353807.2	0.17613	0.401605	1.18913	1.04e-10	2.67e-10
AC090907.1	0.492529	1.12068	1.1861	0.000853724	0.0011989
BCRP3	0.119815	0.271645	1.18092	0.00169383	0.00230085
AC087741.2	1.51656	3.43435	1.17924	3.81e-10	9.34e-10
AC107294.1	0.249818	0.564796	1.17685	0.034001	0.0402604
AC009093.2	0.200337	0.452837	1.17656	4.48e-06	7.87e-06
AP000704.1	0.333603	0.753841	1.17613	2.68e-12	7.92e-12
LRRC8D-DT	0.733802	1.65719	1.17527	0.0364535	0.0429578
USP12-AS2	0.149992	0.337417	1.16965	2.17e-06	3.94e-06
TRPM2-AS	0.748797	1.68421	1.16943	4.56e-08	9.57e-08
AL121899.1	0.248223	0.557096	1.16629	0.0108633	0.0135838
AC008764.6	0.309727	0.69484	1.16569	9.31e-19	5.1e-18
AC092171.4	0.266586	0.597047	1.16324	1.28e-13	4.33e-13
AC107294.2	1.34673	3.01549	1.16293	0.00251496	0.00336279
LINC00861	0.237235	0.530785	1.16181	0.0220593	0.0267325
SLC30A6-DT	0.139712	0.312366	1.16078	1.8e-13	6.01e-13
LINC01094	0.663341	1.48137	1.15911	1.53e-18	8.18e-18
AC114271.1	0.164359	0.366485	1.1569	5.09e-24	5.49e-23
AC022182.1	0.0667729	0.148808	1.15612	0.000811135	0.00114264
AL121574.1	0.123852	0.275454	1.15319	1.88e-06	3.43e-06
AL109914.1	0.121717	0.270334	1.15121	0.000854747	0.00119995
ZNF295-AS1	0.08895	0.197503	1.15081	0.00444152	0.00578273
SNHG17	3.5506	7.8536	1.14529	3.11e-16	1.33e-15
DDN-AS1	0.100512	0.222126	1.14401	5.58e-06	9.7e-06
LINC02878	0.220526	0.487302	1.14387	2.08e-10	5.19e-10
AC007663.3	0.165379	0.365175	1.14281	3.07e-07	6e-07
AC099524.1	0.0740641	0.16334	1.14103	0.000963128	0.00134733
AC005041.3	0.332372	0.731849	1.13875	2.43e-10	6.04e-10
AL161729.4	0.185755	0.408745	1.1378	5.62e-05	8.85e-05
AC011773.4	0.067516	0.148173	1.13398	7.43e-08	1.53e-07
AC012150.1	0.12107	0.265242	1.13147	0.033707	0.0399698
AL596094.1	0.57743	1.26431	1.13063	6.15e-18	3.07e-17
AL359878.1	0.0973832	0.212827	1.12794	1.93e-07	3.82e-07
AC126773.4	0.290393	0.634497	1.12761	1.02e-10	2.61e-10
AL353764.1	0.258557	0.563783	1.12466	6.31e-08	1.31e-07
AC055822.1	0.965539	2.10469	1.1242	2.35e-15	9.23e-15
AC010615.2	0.403919	0.879648	1.12286	0.00187519	0.00253535
AC104411.1	0.191777	0.416941	1.12041	3.43e-10	8.44e-10
PELATON	1.21684	2.64282	1.11893	2e-18	1.06e-17
AC012360.1	0.0752828	0.163225	1.11647	2.77e-06	4.98e-06
AC117394.2	0.0809074	0.175154	1.11428	5.42e-08	1.13e-07
ARHGAP31-AS1	0.480906	1.03988	1.11259	1.58e-10	3.98e-10
LINC00239	0.302289	0.653502	1.11226	3.8e-11	1.01e-10
AC114284.1	0.0740902	0.160074	1.11138	0.000643939	0.000915204
AC016405.3	0.261581	0.564936	1.11083	0.00431792	0.00562686
AC012213.3	0.128509	0.277229	1.10921	5.88e-13	1.86e-12
AC048344.4	0.269605	0.580904	1.10745	2.09e-05	3.44e-05
DGUOK-AS1	1.08163	2.32946	1.10678	1.57e-07	3.15e-07
AL022334.2	0.0728867	0.156902	1.10614	0.0159466	0.0195862
NDUFB2-AS1	0.370788	0.798115	1.106	2.03e-25	2.75e-24
AC079922.2	0.462964	0.996454	1.1059	2.07e-17	9.83e-17
LINC01270	0.227021	0.487232	1.10179	1.33e-09	3.14e-09
AP003068.1	0.28374	0.608159	1.09988	9.54e-11	2.46e-10
SLC5A4-AS1	0.0888923	0.190433	1.09915	0.0179321	0.0219014
CHKB-DT	0.720852	1.53911	1.09433	1.43e-16	6.31e-16
AL139220.2	0.0981934	0.209641	1.09422	7.4e-14	2.55e-13
AATBC	0.439334	0.93774	1.09387	3.52e-08	7.45e-08
AP003390.1	0.433153	0.923094	1.0916	5.55e-06	9.67e-06
ZNF8-ERVK3-1	0.0709354	0.150766	1.08773	5.15e-13	1.64e-12
AP002449.1	0.220065	0.467206	1.08613	2.03e-08	4.36e-08
AL035420.3	0.0905269	0.19192	1.08408	7.79e-05	0.000121122
AC093159.1	0.14092	0.298488	1.0828	0.00394897	0.00516769
YTHDF3-AS1	0.901905	1.90883	1.08164	3.79e-10	9.3e-10
SNHG1	8.82658	18.6707	1.08085	5.05e-15	1.94e-14
LINC01132	0.337454	0.711835	1.07685	8.31e-05	0.000128817
AL161669.3	0.199512	0.420492	1.0756	0.0236028	0.0285078
AC020658.5	0.210374	0.44319	1.07497	9.16e-09	2.03e-08
AC009041.3	0.325968	0.686202	1.0739	1.77e-07	3.52e-07
AC104958.2	0.398851	0.839398	1.0735	0.00735389	0.00935384
AC093484.4	0.480258	1.00903	1.07108	1.89e-06	3.44e-06
AC005540.1	0.0663068	0.139306	1.07103	0.00146529	0.00200414
AC010536.1	0.171729	0.360653	1.07048	8.37e-12	2.36e-11
AL031963.3	0.263344	0.552851	1.06994	2.48e-06	4.48e-06
AC002116.2	0.42733	0.896801	1.06944	9.24e-13	2.87e-12
AC078850.1	0.0797003	0.167047	1.06759	5.97e-05	9.37e-05
CAMTA1-DT	0.463332	0.968418	1.06358	3.34e-11	8.95e-11
AC016027.1	0.239321	0.498143	1.05761	1.2e-14	4.45e-14
BX539320.1	0.333898	0.694332	1.05622	0.028626	0.0342428
AL162431.1	0.340618	0.707582	1.05474	7.18e-12	2.03e-11
LINC02803	0.174096	0.361123	1.05261	3.9e-09	8.84e-09
LGALS8-AS1	0.0884381	0.183291	1.0514	4.68e-05	7.44e-05
AC007728.2	0.150079	0.310767	1.05011	4.05e-07	7.8e-07
AC011352.1	0.323924	0.670594	1.04978	0.0268024	0.0322383
AL022324.3	0.0848182	0.175331	1.04764	0.00510334	0.00660103
TFAP2A-AS1	0.426408	0.88096	1.04684	1.6e-12	4.83e-12
LINC00115	0.309331	0.638546	1.04564	4.07e-13	1.31e-12
AL354928.1	0.0854077	0.176248	1.04517	4.72e-05	7.5e-05
AC091153.3	0.224452	0.463109	1.04495	2.97e-10	7.34e-10
AC022098.4	0.0693674	0.142964	1.04333	1.61e-06	2.96e-06
SAMD12-AS1	0.192277	0.395562	1.04072	3.09e-05	5e-05
ANKRD44-AS1	0.142066	0.292138	1.04009	0.0228106	0.0275968
AC025287.2	0.10932	0.224611	1.03887	0.000470944	0.000676837
JARID2-AS1	0.123214	0.252884	1.03731	0.000249434	0.000367201
CPNE8-AS1	0.477591	0.979272	1.03593	0.00140262	0.00192145
AC108047.1	0.402168	0.824612	1.03592	2.8e-11	7.58e-11
SNHG9	4.83718	9.8969	1.03281	4.53e-06	7.94e-06
AC010834.2	0.0902917	0.184641	1.03206	1.3e-06	2.4e-06
AL133353.1	0.161085	0.32905	1.03049	0.0157898	0.0194099
AC009054.2	0.416341	0.850314	1.03023	0.000166072	0.000248699
AL645608.8	0.0879139	0.179458	1.02948	0.000734416	0.0010367
TMSB15B-AS1	0.0929683	0.189743	1.02923	0.0338555	0.0401131
AL391095.1	0.155342	0.31645	1.02653	4.53e-06	7.94e-06
AC008750.1	0.0693867	0.141139	1.02438	0.000335928	0.000487453
C1orf147	0.0692951	0.14094	1.02426	7.54e-07	1.42e-06
AC020765.2	0.431618	0.877236	1.02321	1.42e-08	3.09e-08
AL035461.2	1.21979	2.47702	1.02198	1.05e-13	3.58e-13
AC145207.5	0.783736	1.58979	1.02039	1.29e-12	3.93e-12
AC016999.1	0.1042	0.211125	1.01874	0.00451957	0.00587909
AL390066.1	0.23113	0.468045	1.01795	8.36e-07	1.57e-06
AL358075.1	0.0689651	0.139568	1.01703	0.00335199	0.00442499
GASAL1	0.232389	0.470208	1.01676	6.15e-13	1.94e-12
LINC02709	0.154361	0.312174	1.01604	6.34e-07	1.21e-06
C9orf163	0.104664	0.211305	1.01356	5.35e-11	1.41e-10
Z93241.1	0.0697909	0.140754	1.01207	0.00214453	0.00288518
AC009237.15	1.15911	2.33367	1.00958	1.58e-09	3.71e-09
AC010491.1	0.0944321	0.189962	1.00836	2.1e-09	4.87e-09
PRKAR1B-AS1	0.576566	1.15907	1.00741	1.13e-12	3.48e-12
LINC02332	0.0865831	0.173969	1.00667	0.000306002	0.000446998
AC006064.3	0.137069	0.275401	1.00664	0.000485934	0.000697716
AC093620.1	0.396397	0.796361	1.00648	3.81e-05	6.1e-05
AC009560.1	0.101608	0.203834	1.00437	0.0159311	0.0195727
AC079145.1	0.450407	0.902784	1.00315	6.16e-06	1.06e-05
ZNF252P-AS1	0.0742561	0.148837	1.00315	5.66e-10	1.37e-09
ADCY6-DT	0.185146	0.370929	1.00247	2.2e-07	4.33e-07
CSGALNACT2-DT	0.205359	0.411145	1.0015	5.58e-12	1.6e-11
FARP1-AS1	0.0851314	0.170362	1.00084	0.000106879	0.000163584
AP001437.1	0.244966	0.490021	1.00026	3.27e-10	8.07e-10
AC005034.5	2.53548	1.26635	-1.00159	2.37e-20	1.54e-19
KIAA1671-AS1	4.02704	2.00928	-1.00304	5.66e-12	1.62e-11
SDK1-AS1	0.200856	0.100216	-1.00305	7.94e-21	5.55e-20
LINC01237	0.695725	0.347072	-1.00328	1.88e-08	4.05e-08
AC105020.5	0.456143	0.226968	-1.007	3.78e-18	1.93e-17
AC009032.1	0.210124	0.10445	-1.00843	2.18e-07	4.29e-07
AC127502.2	1.73339	0.861355	-1.00891	4.55e-16	1.91e-15
AC023137.1	0.195566	0.0971474	-1.00941	7.45e-08	1.53e-07
AC107884.1	0.516835	0.256638	-1.00997	5.46e-14	1.9e-13
AC107027.3	1.3884	0.688354	-1.0122	4.33e-26	6.49e-25
AC120498.4	1.23948	0.614429	-1.01242	5.85e-15	2.23e-14
AC012313.5	1.04547	0.518127	-1.01278	1.87e-19	1.1e-18
AC124016.1	1.16813	0.578521	-1.01376	5.36e-16	2.24e-15
LINC01489	0.218019	0.107966	-1.01388	4.64e-12	1.35e-11
AC068722.2	0.269298	0.133254	-1.01502	8.65e-11	2.24e-10
SEMA3F-AS1	0.603178	0.298188	-1.01636	2.23e-21	1.66e-20
AC008737.1	0.5237	0.258108	-1.02076	5.55e-14	1.93e-13
AC124319.2	0.437475	0.215401	-1.02217	4.99e-13	1.59e-12
AL137779.2	0.836807	0.411547	-1.02384	5.48e-19	3.08e-18
AL161716.1	0.259963	0.127818	-1.02422	1.38e-10	3.5e-10
ADAMTSL4-AS2	1.47418	0.724146	-1.02557	5.8e-14	2.01e-13
Z98884.1	0.458833	0.225227	-1.02659	1.49e-14	5.47e-14
AC136475.5	0.212826	0.1044	-1.02756	2.13e-15	8.4e-15
NPTN-IT1	0.878431	0.430799	-1.02792	5.35e-18	2.69e-17
AP003392.1	1.54281	0.756586	-1.02798	4.93e-13	1.57e-12
AL132989.1	1.92371	0.943369	-1.028	6.22e-16	2.57e-15
AL390760.1	0.667857	0.327436	-1.02833	1.64e-06	3.02e-06
AC007036.2	0.17071	0.0835936	-1.03009	1.02e-17	4.99e-17
AC006059.1	0.701456	0.343324	-1.03078	3.21e-21	2.34e-20
LINC02569	0.210538	0.103027	-1.03106	6.25e-13	1.97e-12
AC025043.1	0.183043	0.0895582	-1.03129	4.91e-12	1.42e-11
AP002340.1	0.552009	0.269689	-1.0334	1.03e-12	3.17e-12
NR2F1-AS1	1.02006	0.498077	-1.03421	1.49e-20	9.98e-20
LINC01963	4.22481	2.0586	-1.03722	2.44e-24	2.84e-23
MIRLET7BHG	0.921272	0.448808	-1.03753	1.02e-16	4.57e-16
AL662844.4	1.4129	0.688032	-1.03811	6.89e-22	5.45e-21
AC005009.1	0.210909	0.102646	-1.03895	3.04e-09	6.96e-09
AP000757.1	0.352332	0.171428	-1.03933	1.23e-12	3.77e-12
AC027237.4	0.195988	0.0953485	-1.03949	3.48e-06	6.18e-06
AL359962.2	0.80509	0.391476	-1.04023	2.41e-15	9.46e-15
AC007541.1	1.32737	0.645048	-1.0411	8.81e-23	7.99e-22
HOXA-AS2	1.05644	0.512755	-1.04287	7.92e-19	4.37e-18
AC010201.2	0.766221	0.371433	-1.04466	1.61e-21	1.22e-20
LYPLAL1-DT	0.557866	0.27016	-1.04611	2e-18	1.06e-17
AC108058.1	0.375747	0.181942	-1.04629	9.15e-14	3.12e-13
AL139246.1	0.183188	0.0885921	-1.04807	2.35e-06	4.26e-06
AP003071.1	0.417549	0.20184	-1.04873	4.09e-10	1e-09
LINC01960	0.171522	0.0828375	-1.05004	1.32e-11	3.67e-11
XIST	12.6494	6.10725	-1.05047	8.76e-17	3.95e-16
AC063965.2	0.347963	0.167982	-1.05063	4.83e-12	1.4e-11
AC026765.3	0.146651	0.0707363	-1.05187	3.35e-08	7.1e-08
AC017067.1	0.156756	0.0756057	-1.05195	4.31e-06	7.6e-06
KCNJ2-AS1	0.803678	0.387407	-1.05277	1.47e-19	8.85e-19
CEBPB-AS1	0.873181	0.42081	-1.05311	3.23e-22	2.71e-21
AC097534.1	0.709656	0.341993	-1.05315	3.45e-18	1.77e-17
THCAT158	0.687971	0.331485	-1.05341	2e-18	1.06e-17
AL049780.2	0.430321	0.207252	-1.05403	4.13e-13	1.33e-12
BOK-AS1	0.763899	0.367903	-1.05406	1.53e-16	6.76e-16
A2M-AS1	1.41577	0.681771	-1.05422	2.15e-21	1.6e-20
AP003119.1	0.184043	0.0886142	-1.05444	8.96e-08	1.83e-07
AL049869.2	0.628056	0.302399	-1.05444	2.84e-11	7.67e-11
AC090510.2	0.440896	0.212008	-1.05632	5.27e-20	3.29e-19
ITPR1-DT	0.581849	0.279743	-1.05654	2.84e-19	1.64e-18
AF111167.2	0.624861	0.299963	-1.05875	2.59e-24	2.98e-23
AC044849.1	0.246819	0.118454	-1.05912	8.38e-06	1.43e-05
AC023509.3	2.4269	1.16336	-1.06082	1.12e-24	1.36e-23
AC019080.1	0.367397	0.175718	-1.06408	1.23e-27	2.53e-26
AC012065.2	0.651645	0.3115	-1.06486	5.44e-16	2.27e-15
AC005519.1	0.654884	0.312613	-1.06686	6.36e-17	2.92e-16
LINC01506	0.168627	0.0804932	-1.0669	2.73e-06	4.91e-06
KLF7-IT1	0.406421	0.193981	-1.06705	8.14e-15	3.07e-14
AP000766.1	1.00431	0.478973	-1.06818	1.87e-24	2.19e-23
AC004540.1	1.46055	0.695741	-1.06989	2.86e-20	1.83e-19
AL157395.1	0.366469	0.174557	-1.06999	3.19e-12	9.41e-12
AL121894.2	0.38579	0.183582	-1.07139	2.41e-16	1.04e-15
AL132657.1	0.643962	0.306293	-1.07206	3.51e-18	1.8e-17
LRIG2-DT	0.494976	0.235371	-1.07243	6.16e-29	1.67e-27
AC079766.1	0.185604	0.0882486	-1.07258	8.46e-14	2.9e-13
AP001363.2	0.509139	0.241819	-1.07413	6.47e-15	2.46e-14
AC125603.2	0.194939	0.0924773	-1.07586	1.97e-19	1.16e-18
AC011477.1	4.27962	2.03017	-1.07588	2.22e-27	4.38e-26
AL603840.1	0.160786	0.0762317	-1.07668	2.56e-11	6.96e-11
ATP2B1-AS1	0.88786	0.420709	-1.07751	1.26e-21	9.6e-21
AC246817.1	0.381261	0.18047	-1.07902	8.36e-19	4.6e-18
AC104794.5	0.191962	0.0908088	-1.07992	1.35e-10	3.42e-10
AC013451.1	0.162807	0.0770056	-1.08013	4.44e-14	1.56e-13
AC015802.3	0.759058	0.359	-1.08023	3.05e-19	1.76e-18
AL162586.1	1.50348	0.710863	-1.08067	4.79e-21	3.41e-20
RNF213-AS1	0.555491	0.262491	-1.0815	2.39e-18	1.25e-17
FAM66D	0.509888	0.24036	-1.08498	6.39e-15	2.43e-14
AC006026.3	2.07434	0.977381	-1.08566	1.26e-12	3.85e-12
MGAT3-AS1	0.312272	0.14698	-1.08718	3.93e-13	1.27e-12
AL158212.3	2.18502	1.02817	-1.08757	2.14e-26	3.46e-25
AC093726.2	1.08854	0.512212	-1.08759	4.67e-22	3.82e-21
AP002026.1	0.606326	0.285227	-1.08798	1.64e-21	1.24e-20
ITGA9-AS1	0.743973	0.349699	-1.08914	4.19e-21	3e-20
RB1-DT	0.239662	0.112492	-1.09117	1.13e-18	6.14e-18
AL078581.2	1.70515	0.799491	-1.09274	3.39e-23	3.23e-22
AC105020.6	0.345012	0.161762	-1.09277	8.53e-25	1.07e-23
HRAT92	0.152514	0.0714916	-1.09309	3.22e-12	9.46e-12
AL121890.2	0.153112	0.0716233	-1.09609	1.77e-09	4.13e-09
AC005180.1	0.274528	0.128387	-1.09646	4.37e-11	1.16e-10
AC103760.1	0.953244	0.445679	-1.09684	7.11e-19	3.94e-18
NEXN-AS1	0.15212	0.0710962	-1.09736	6.38e-25	8.22e-24
AC022272.1	0.309909	0.144635	-1.09942	7.78e-13	2.44e-12
AC092134.1	0.413047	0.192713	-1.09985	3.35e-16	1.43e-15
LINC02169	0.931299	0.434157	-1.10103	1.31e-05	2.19e-05
AC087071.1	0.301396	0.140163	-1.10456	2.97e-15	1.16e-14
FAM13A-AS1	0.656271	0.305099	-1.10502	1.54e-20	1.03e-19
AC069185.1	0.414573	0.192621	-1.10586	1.25e-17	6.05e-17
AC010201.1	0.551859	0.256224	-1.10689	8.4e-17	3.79e-16
LINC00921	1.04654	0.485215	-1.10893	2.77e-26	4.31e-25
AC068888.1	3.33953	1.5468	-1.11036	5.63e-24	6.01e-23
ZBTB44-DT	0.260606	0.120702	-1.11042	1.61e-23	1.63e-22
SEMA6A-AS1	0.529953	0.245399	-1.11074	2.6e-25	3.47e-24
AC009090.3	0.375372	0.173648	-1.11216	5.87e-13	1.86e-12
AC021087.1	0.507245	0.234601	-1.11247	1.1e-12	3.39e-12
EIF3J-DT	3.39327	1.5669	-1.11476	9.49e-26	1.34e-24
LINC01836	1.1821	0.54568	-1.11523	5.63e-14	1.95e-13
LINC01550	0.405377	0.187009	-1.11616	2.55e-20	1.65e-19
Z99572.1	1.57672	0.727215	-1.11647	2.07e-12	6.2e-12
AC104964.1	0.149003	0.068718	-1.11658	1.5e-07	3e-07
AC244197.2	0.705893	0.325373	-1.11735	1.64e-08	3.55e-08
AC008011.2	0.224414	0.103256	-1.11994	4.2e-06	7.41e-06
AL158055.1	0.215767	0.0992622	-1.12016	8.39e-12	2.36e-11
CKMT2-AS1	2.30478	1.05977	-1.12087	1.08e-28	2.75e-27
HOXA-AS3	0.248421	0.114166	-1.12165	3.7e-22	3.08e-21
RBM5-AS1	0.229271	0.10533	-1.12214	5.46e-13	1.73e-12
AC010680.4	0.510538	0.23442	-1.12292	3.86e-12	1.13e-11
AC093010.2	22.6903	10.4108	-1.124	1.75e-25	2.41e-24
AC069234.5	0.584124	0.26796	-1.12426	4.63e-17	2.15e-16
AC253536.3	1.14064	0.523013	-1.12492	4.87e-11	1.29e-10
AC112722.1	0.225261	0.103286	-1.12495	1.99e-12	5.98e-12
LINC02175	0.365164	0.16728	-1.12628	1.28e-13	4.33e-13
WDR5B-DT	0.873946	0.400245	-1.12666	4.17e-27	7.74e-26
AC048341.1	0.79849	0.365584	-1.12707	1.62e-17	7.77e-17
AL355297.3	0.624652	0.285634	-1.12889	1.12e-21	8.61e-21
AF131215.6	1.4189	0.647929	-1.13087	1.17e-17	5.67e-17
AC124312.2	1.37429	0.626854	-1.13248	8.91e-26	1.26e-24
AC078788.1	0.148272	0.0676231	-1.13266	0.00415375	0.0054194
AL049840.6	1.13216	0.516241	-1.13296	4.16e-17	1.94e-16
AC093382.1	0.497543	0.226631	-1.13447	7.77e-10	1.87e-09
AC234775.2	0.896066	0.40753	-1.1367	1.28e-19	7.75e-19
KCNAB1-AS1	0.151131	0.0687327	-1.13673	6.57e-06	1.13e-05
AC027020.1	0.242311	0.110097	-1.13809	1.16e-07	2.35e-07
AC005154.4	0.48347	0.21948	-1.13934	4.65e-13	1.49e-12
LINC01629	0.28056	0.127333	-1.13971	1.68e-05	2.78e-05
AC037459.2	1.5152	0.687431	-1.14022	1.54e-25	2.14e-24
AC010245.2	0.97134	0.440667	-1.14029	2.39e-26	3.77e-25
AL109947.1	0.206485	0.093626	-1.14106	1.14e-10	2.92e-10
AC083843.2	2.26811	1.02716	-1.14283	5.01e-13	1.6e-12
TNS1-AS1	0.483502	0.218912	-1.14317	2.09e-16	9.1e-16
AC104564.3	0.698142	0.315989	-1.14365	2.46e-13	8.08e-13
OR2A1-AS1	1.26863	0.574001	-1.14415	8.78e-15	3.29e-14
CRYZL2P-SEC16B	0.145723	0.0659269	-1.14429	7.72e-18	3.83e-17
AC114296.1	0.94752	0.4284	-1.1452	2.57e-16	1.11e-15
ZNF30-AS1	0.269572	0.121849	-1.14557	4.93e-14	1.72e-13
AC003682.1	0.184421	0.0831539	-1.14915	1.36e-10	3.46e-10
AC004825.2	1.63929	0.738998	-1.14943	7.53e-25	9.49e-24
LINC02739	0.160651	0.0723085	-1.1517	1.71e-13	5.72e-13
AL157702.2	0.149535	0.0672074	-1.15379	3.83e-07	7.39e-07
AC092354.2	0.82385	0.370183	-1.15414	3.06e-24	3.46e-23
DOCK8-AS1	0.674921	0.302758	-1.15655	2.55e-21	1.87e-20
LINC01055	0.21017	0.0941932	-1.15786	5.78e-13	1.83e-12
CERNA1	0.439878	0.196825	-1.16019	8.48e-16	3.46e-15
ALG13-AS1	0.977104	0.436153	-1.16368	9.46e-13	2.94e-12
AC091982.1	0.503067	0.224317	-1.16521	4.08e-22	3.35e-21
AC009163.7	0.601555	0.26813	-1.16576	1.62e-24	1.92e-23
TRIM31-AS1	0.352403	0.157036	-1.16613	1.73e-15	6.9e-15
AC007686.3	0.550054	0.24504	-1.16656	2.44e-26	3.82e-25
LINC01801	0.572618	0.254841	-1.16798	1.54e-20	1.03e-19
NADK2-AS1	0.459328	0.204394	-1.16817	1.61e-14	5.87e-14
AC005520.2	3.91656	1.74135	-1.16938	6.26e-22	4.98e-21
AC021205.3	0.358356	0.159022	-1.17217	2.23e-23	2.18e-22
AL354950.1	0.367481	0.163055	-1.17231	2.82e-18	1.46e-17
PSMG3-AS1	1.95462	0.867272	-1.17234	3.91e-27	7.31e-26
AL139339.1	0.45435	0.201481	-1.17316	5.06e-19	2.85e-18
AC092070.3	0.143118	0.0634468	-1.17359	5.53e-09	1.24e-08
LINC00173	0.862326	0.3822	-1.17391	1.07e-11	3e-11
AL355916.2	0.65469	0.290131	-1.17411	1.14e-12	3.52e-12
LINC01891	0.184542	0.081769	-1.17433	0.000117178	0.000178344
AL359541.1	0.1852	0.0818854	-1.1774	1.32e-14	4.87e-14
MYADM-AS1	0.584673	0.258397	-1.17804	5.64e-14	1.96e-13
AL031320.2	0.241393	0.106665	-1.17829	8.19e-17	3.71e-16
AP001972.1	0.347614	0.153562	-1.17866	1e-15	4.06e-15
AL359962.1	1.41265	0.624035	-1.1787	1.1e-21	8.46e-21
AC078881.1	0.296304	0.130765	-1.1801	5.59e-26	8.18e-25
AC016737.2	0.37896	0.16724	-1.18012	5.15e-12	1.48e-11
AL162171.2	0.142785	0.0629985	-1.18045	1.04e-16	4.65e-16
AP003110.1	0.165587	0.0729933	-1.18175	4.88e-16	2.05e-15
AC027307.3	0.698815	0.307911	-1.1824	2.86e-20	1.83e-19
FAM222A-AS1	0.619509	0.272742	-1.18359	5.63e-15	2.15e-14
AL132642.1	0.186678	0.082149	-1.18423	4.89e-08	1.02e-07
AC012464.1	0.314322	0.138308	-1.18436	2.41e-18	1.26e-17
AC024075.3	3.09838	1.36039	-1.1875	1.75e-23	1.76e-22
AC100847.1	0.511201	0.224432	-1.18762	2.19e-16	9.53e-16
LINC01091	0.16409	0.0720356	-1.18771	3.43e-27	6.5e-26
AC109809.1	0.165285	0.0725102	-1.1887	4.95e-08	1.03e-07
AL157786.1	0.248289	0.108838	-1.18983	2.36e-22	2.02e-21
APOA1-AS	0.246591	0.108069	-1.19016	2.52e-11	6.86e-11
AC012254.3	0.199533	0.087247	-1.19345	4.3e-17	2e-16
AC006273.1	0.179384	0.0781742	-1.19828	2.7e-16	1.16e-15
FBXO30-DT	0.874179	0.380835	-1.19876	1.66e-29	5e-28
AL391834.2	4.51661	1.96588	-1.20006	9.08e-27	1.58e-25
TTC39A-AS1	1.21125	0.526948	-1.20077	1.93e-08	4.16e-08
AC116036.2	0.843091	0.36633	-1.20255	4.37e-19	2.48e-18
CLCA4-AS1	1.05837	0.459829	-1.20267	3.42e-25	4.51e-24
AC005225.1	0.163558	0.0710252	-1.2034	7.21e-16	2.96e-15
TAPT1-AS1	1.29185	0.56053	-1.20457	4.09e-28	9.54e-27
AC025034.1	0.568421	0.246583	-1.20488	8.98e-19	4.92e-18
AP000866.2	0.470289	0.203959	-1.20526	1.44e-22	1.27e-21
AC091057.2	0.152003	0.0658292	-1.2073	3.31e-16	1.41e-15
AL512306.3	0.738696	0.319665	-1.20842	4.78e-10	1.16e-09
AC024132.3	0.247315	0.106947	-1.20945	1.23e-22	1.09e-21
AC005021.1	0.38913	0.168248	-1.20967	5.03e-09	1.13e-08
AC025280.1	0.175817	0.0760175	-1.20967	5.83e-12	1.66e-11
HOXB-AS2	0.674388	0.291484	-1.21016	2.58e-18	1.34e-17
AC005014.2	0.43153	0.186389	-1.21114	1.35e-18	7.26e-18
ZNF582-AS1	1.44901	0.625652	-1.21163	6.77e-24	7.14e-23
LYPLAL1-AS1	1.72465	0.743563	-1.21378	1.28e-26	2.17e-25
AC022079.2	0.619473	0.266963	-1.2144	5.07e-21	3.6e-20
LINC02381	10.3385	4.45489	-1.21457	1.31e-27	2.69e-26
SNHG14	1.31451	0.56564	-1.21657	1.97e-23	1.96e-22
AC012511.1	0.364599	0.156666	-1.21862	1.41e-14	5.18e-14
LINC01852	0.740888	0.31764	-1.22186	2.71e-22	2.3e-21
AC008759.2	0.354335	0.151752	-1.2234	1.91e-13	6.36e-13
AL133445.2	0.224033	0.0959048	-1.22404	3.08e-09	7.05e-09
AC006116.4	0.184806	0.079077	-1.22468	2.32e-09	5.36e-09
SETBP1-DT	1.10704	0.472942	-1.22697	1.55e-26	2.57e-25
AC000403.1	0.547566	0.233905	-1.22711	3.66e-27	6.91e-26
AL161719.1	0.739796	0.315957	-1.2274	1.49e-19	8.9e-19
AC127521.1	1.15459	0.491825	-1.23116	2.02e-07	4e-07
AL161457.2	0.172211	0.0733106	-1.23209	3.6e-24	4.01e-23
AC095057.3	1.46725	0.623939	-1.23364	4.07e-20	2.57e-19
AC073569.3	0.233186	0.0991294	-1.2341	1.32e-13	4.45e-13
AC008494.2	0.172853	0.073431	-1.23508	6.83e-11	1.78e-10
FIGNL2-DT	0.312709	0.132192	-1.24218	1.44e-19	8.66e-19
AC107398.2	0.167902	0.0707904	-1.246	1.9e-13	6.32e-13
AL512791.1	1.82727	0.770187	-1.24641	9.64e-19	5.27e-18
FZD10-AS1	0.65045	0.274143	-1.24651	5.46e-22	4.41e-21
AC018638.7	0.995546	0.419535	-1.2467	5.63e-19	3.15e-18
AL135786.2	0.180892	0.0761123	-1.24893	1.34e-12	4.09e-12
AC108134.3	1.3406	0.563196	-1.25118	1.99e-21	1.49e-20
SEMA6A-AS2	0.234401	0.0983732	-1.25264	2.23e-14	8.04e-14
MIR302CHG	0.221611	0.092886	-1.25449	1.57e-13	5.27e-13
LINC02656	0.274709	0.115037	-1.25581	1.5e-19	8.98e-19
FGF12-AS3	0.260303	0.108915	-1.25699	4.3e-09	9.72e-09
AC015971.1	0.245197	0.102487	-1.2585	3.96e-14	1.4e-13
AC134775.1	0.205291	0.0857334	-1.25974	9.71e-10	2.32e-09
AC007681.1	0.90794	0.379166	-1.25977	7.21e-20	4.43e-19
AL358944.1	0.17568	0.0733584	-1.25992	0.0018235	0.00247006
AL122035.2	0.94526	0.394421	-1.26098	4.56e-33	3.37e-31
LINC02351	0.691265	0.288384	-1.26125	8.97e-21	6.21e-20
AC008764.2	7.56311	3.1529	-1.2623	4.21e-25	5.49e-24
AC011346.1	0.207107	0.0861602	-1.26528	4.81e-26	7.18e-25
AC123768.2	0.148882	0.0619045	-1.26605	2.04e-19	1.2e-18
AC021188.1	0.671315	0.279045	-1.26649	4.48e-25	5.81e-24
AL158211.1	0.620592	0.257406	-1.2696	3.07e-20	1.96e-19
MAST4-AS1	0.655769	0.271841	-1.27042	1.65e-23	1.66e-22
AL357054.4	0.704905	0.291922	-1.27185	1.22e-23	1.25e-22
LINC01093	0.241077	0.0997634	-1.27291	1.21e-17	5.84e-17
AC090607.1	0.425534	0.175997	-1.27373	3.06e-17	1.44e-16
AC011472.1	1.11765	0.462117	-1.27413	4.88e-28	1.11e-26
AP002840.1	0.276448	0.114206	-1.27537	4.83e-14	1.69e-13
AC008763.1	1.4152	0.582933	-1.2796	7.18e-09	1.6e-08
AL139260.1	1.95023	0.802234	-1.28155	7.44e-09	1.65e-08
AC025165.1	0.409593	0.167993	-1.28579	1.51e-18	8.05e-18
LINC02705	0.169517	0.0694836	-1.28668	6.15e-06	1.06e-05
LINC01220	0.364065	0.149197	-1.28698	2.38e-18	1.25e-17
AC103974.1	1.06194	0.435148	-1.28713	3.6e-21	2.61e-20
AC007780.1	0.234168	0.0959298	-1.28749	6.73e-21	4.75e-20
ZBED3-AS1	0.479726	0.196246	-1.28955	2.76e-24	3.15e-23
EIF1B-AS1	0.360753	0.147433	-1.29095	1.22e-32	7.48e-31
FAM66B	0.230884	0.0942851	-1.29207	6.45e-20	3.98e-19
AC090115.1	0.192646	0.0786459	-1.29251	5.76e-19	3.22e-18
AC015726.1	2.24403	0.915387	-1.29364	2.18e-29	6.43e-28
LINC02861	0.302901	0.123546	-1.2938	6.14e-22	4.9e-21
AL513217.1	0.272511	0.111142	-1.29392	8.88e-18	4.36e-17
LMF1-AS1	0.322058	0.131294	-1.29452	4.09e-17	1.91e-16
AC010519.1	0.210419	0.0857569	-1.29494	2.38e-14	8.54e-14
AL021368.3	0.291671	0.118717	-1.29682	1.91e-14	6.93e-14
AL451064.1	0.237792	0.096762	-1.29719	7.63e-18	3.8e-17
AC104836.1	0.317913	0.12934	-1.29746	2.89e-19	1.67e-18
AC121761.2	1.15733	0.469824	-1.30061	7.38e-25	9.35e-24
AC008663.2	0.303271	0.122971	-1.30229	3.75e-23	3.56e-22
AC053513.2	0.768079	0.311298	-1.30296	2.37e-16	1.02e-15
LINC02352	0.491749	0.199227	-1.30351	9.35e-15	3.49e-14
EPB41L4A-AS1	9.14147	3.69523	-1.30676	7.69e-25	9.66e-24
LINC01060	0.316555	0.12792	-1.30722	3.84e-14	1.36e-13
AC025569.1	0.278054	0.112325	-1.30768	3.13e-23	3.01e-22
AL161785.1	3.07203	1.24047	-1.3083	3.39e-23	3.23e-22
XPC-AS1	0.735579	0.29695	-1.30866	3.99e-27	7.44e-26
CCDC18-AS1	3.60282	1.45354	-1.30956	5.57e-22	4.48e-21
AC010205.1	0.463983	0.18714	-1.30996	1.32e-16	5.86e-16
AC005064.1	0.224668	0.090594	-1.31031	4.67e-24	5.1e-23
AC015727.1	0.366579	0.147606	-1.31237	7.3e-15	2.77e-14
LINC01140	1.23194	0.495609	-1.31366	7.53e-17	3.43e-16
FAM85B	0.198087	0.0796843	-1.31376	9.92e-12	2.78e-11
AP002761.3	0.625795	0.251717	-1.31389	5.59e-26	8.18e-25
LINC00663	1.2134	0.487338	-1.31606	1.81e-31	7.66e-30
FZD4-DT	0.912321	0.365887	-1.31814	4.08e-22	3.35e-21
AC012254.1	0.483313	0.193674	-1.31933	7.14e-12	2.03e-11
RASSF10-DT	1.03901	0.416071	-1.32031	1.27e-11	3.54e-11
Z97653.1	0.540233	0.21598	-1.32268	3.56e-13	1.16e-12
AC092140.2	0.44926	0.179604	-1.32273	1.74e-15	6.94e-15
DUBR	2.38276	0.949655	-1.32716	9.08e-27	1.58e-25
AP003117.1	0.189042	0.0753285	-1.32744	6.59e-13	2.07e-12
LINC00886	1.35658	0.540126	-1.3286	5.09e-24	5.49e-23
LINC01411	0.238032	0.0946437	-1.33057	2.2e-12	6.56e-12
AL049838.1	1.79452	0.713367	-1.33088	4.21e-25	5.49e-24
AP000253.1	0.148128	0.0588616	-1.33145	0.00128372	0.001768
AL451042.1	0.247013	0.0980291	-1.3333	3.17e-13	1.03e-12
LINC02518	0.459326	0.18211	-1.33471	2.93e-12	8.66e-12
AC009159.3	0.932439	0.369275	-1.33632	2.87e-24	3.26e-23
LINC02747	0.682854	0.270401	-1.33648	2.87e-19	1.66e-18
TBX5-AS1	1.08523	0.429592	-1.33696	6.14e-22	4.9e-21
AC036108.3	2.29903	0.909219	-1.33832	3.92e-16	1.65e-15
AC226118.1	0.446256	0.176444	-1.33866	8.97e-10	2.15e-09
AL158163.1	0.692672	0.273866	-1.3387	2.14e-22	1.84e-21
PPP1R12A-AS1	0.609451	0.24082	-1.33955	3.87e-25	5.08e-24
AC105001.1	0.432923	0.17096	-1.34045	5.75e-24	6.11e-23
AC084026.2	0.669735	0.264474	-1.34047	9.42e-23	8.47e-22
AC010531.3	0.221166	0.0871631	-1.34334	2.28e-12	6.79e-12
AC022034.4	1.01178	0.398714	-1.34347	8.72e-17	3.93e-16
AC079298.3	0.748152	0.29472	-1.34398	7.41e-20	4.54e-19
HEXA-AS1	0.332429	0.130634	-1.34752	5.22e-14	1.82e-13
AC124067.4	0.17443	0.0685323	-1.34779	3.63e-18	1.86e-17
AL160313.1	0.196667	0.0772633	-1.3479	4e-19	2.28e-18
AL139407.1	0.902712	0.354468	-1.34861	8.87e-18	4.36e-17
B4GALT1-AS1	3.02744	1.18842	-1.34906	7.99e-18	3.95e-17
AL136084.2	2.34408	0.918047	-1.35238	2.28e-20	1.49e-19
AC026367.3	0.893764	0.349853	-1.35315	3.53e-24	3.95e-23
AC090912.2	0.276959	0.108198	-1.356	3.02e-11	8.15e-11
AC051619.4	0.304941	0.118826	-1.35968	5.28e-19	2.97e-18
AC106886.3	0.243431	0.0948042	-1.36049	1.19e-13	4.03e-13
C8orf34-AS1	0.366365	0.142645	-1.36085	2.01e-21	1.51e-20
AL356019.2	0.683147	0.265605	-1.36291	1.9e-27	3.83e-26
AC048382.2	0.972479	0.377129	-1.36661	2.3e-18	1.21e-17
AL121890.4	0.23284	0.0901019	-1.36971	3.7e-13	1.2e-12
AC093726.1	4.27962	1.65498	-1.37067	1.27e-31	5.66e-30
LINC02391	0.721871	0.279066	-1.37113	1.33e-16	5.91e-16
AC245100.5	0.822989	0.317809	-1.37271	1e-20	6.93e-20
LINC00271	0.283565	0.109465	-1.37321	2.61e-23	2.55e-22
AC144831.1	1.20036	0.461856	-1.37796	4.63e-20	2.9e-19
AC004066.1	0.28941	0.111272	-1.37903	4.26e-10	1.04e-09
AC026691.1	0.934722	0.359337	-1.3792	2.13e-30	7.54e-29
AC110792.3	0.896792	0.344619	-1.37977	1.83e-20	1.2e-19
AC012313.6	1.05137	0.403731	-1.3808	1.71e-17	8.17e-17
AP000866.5	0.235961	0.0905349	-1.382	1.82e-15	7.25e-15
AC008966.2	0.649866	0.249175	-1.38298	5.25e-23	4.87e-22
AC093799.1	1.11225	0.426416	-1.38315	1.55e-23	1.58e-22
AC024075.1	4.61041	1.76574	-1.38462	1.46e-21	1.11e-20
AL133297.2	0.40884	0.156501	-1.38536	2.26e-13	7.46e-13
EGOT	1.39759	0.534126	-1.38769	5.21e-15	1.99e-14
AC010329.1	1.14081	0.435292	-1.39001	3.9e-12	1.14e-11
AC010735.1	0.454951	0.173526	-1.39056	1.78e-16	7.8e-16
RAD51-AS1	4.20868	1.60451	-1.39123	4.57e-23	4.28e-22
AC012409.3	0.282027	0.107239	-1.395	1.29e-21	9.85e-21
AC109927.1	0.202399	0.0768297	-1.39747	4.92e-16	2.06e-15
AC104825.1	5.42759	2.05819	-1.39893	4.3e-20	2.71e-19
LINC01239	0.656864	0.249077	-1.399	8.31e-13	2.59e-12
AC120498.2	0.190795	0.0721419	-1.40311	4.4e-10	1.07e-09
AC108449.2	4.84595	1.82984	-1.40506	3.27e-21	2.38e-20
AL589739.1	0.188799	0.0711942	-1.40702	8.04e-11	2.09e-10
AC092431.1	0.272951	0.102916	-1.40718	1.07e-16	4.77e-16
AC092794.1	1.12539	0.423913	-1.40858	5.52e-24	5.93e-23
AC011510.1	0.244301	0.091875	-1.41092	2.6e-14	9.31e-14
AL158212.1	0.154368	0.0577833	-1.41765	1.38e-09	3.25e-09
AL133415.1	0.789263	0.295091	-1.41935	1.25e-15	5.06e-15
LINC00377	0.418065	0.156117	-1.4211	5.13e-35	7.99e-33
AC027601.2	0.50048	0.186857	-1.42138	1.39e-25	1.94e-24
LINC01778	0.457856	0.170927	-1.42151	5.45e-22	4.41e-21
AC087854.1	0.538825	0.201121	-1.42175	1.9e-30	6.83e-29
ECI2-DT	0.155114	0.0578784	-1.42224	1.61e-24	1.92e-23
AP005233.2	3.78666	1.41255	-1.42262	2.69e-13	8.8e-13
AC019131.2	1.96234	0.731892	-1.42287	4.6e-29	1.29e-27
ADIRF-AS1	2.4198	0.900825	-1.42557	1.87e-24	2.19e-23
SGMS1-AS1	0.782084	0.290467	-1.42895	6.24e-31	2.39e-29
CERS3-AS1	0.473514	0.175704	-1.43026	8.27e-22	6.51e-21
AL118522.1	0.675874	0.250098	-1.43426	1.77e-20	1.18e-19
AL359715.2	0.526847	0.194079	-1.44074	5.05e-22	4.12e-21
MIR23AHG	21.2119	7.79625	-1.44402	9.34e-18	4.58e-17
AC009754.1	0.308648	0.113376	-1.44484	1.59e-17	7.63e-17
AC005332.7	0.580485	0.212969	-1.44662	6e-21	4.25e-20
WWC2-AS2	0.415067	0.152207	-1.44731	5.45e-28	1.21e-26
AC095055.1	0.825315	0.302543	-1.44781	1.55e-29	4.74e-28
AL359220.1	0.37397	0.136916	-1.44963	7.85e-26	1.13e-24
HECW2-AS1	0.986322	0.360964	-1.4502	1.27e-10	3.23e-10
AC015922.3	14.1824	5.18707	-1.45111	5.79e-33	4.14e-31
LINC01750	0.15995	0.0584713	-1.45182	4.67e-23	4.36e-22
AL450306.1	0.320088	0.116886	-1.45337	2.17e-15	8.54e-15
LINC02728	0.276505	0.100786	-1.456	4.14e-19	2.36e-18
AC009831.3	0.151861	0.0553318	-1.45657	3.05e-11	8.21e-11
AC105345.1	0.396514	0.144471	-1.45659	2.72e-23	2.64e-22
HS1BP3-IT1	0.317234	0.115428	-1.45855	3.81e-18	1.94e-17
AL137026.1	0.484978	0.176335	-1.4596	1e-24	1.23e-23
AC131953.1	0.348524	0.126707	-1.45977	5.9e-16	2.45e-15
AC092164.1	2.34549	0.852456	-1.4602	4.19e-16	1.76e-15
SEMA3B-AS1	2.21126	0.803478	-1.46053	5.43e-19	3.05e-18
ADAMTS9-AS1	0.706189	0.256278	-1.46235	9.48e-31	3.5e-29
AL158163.2	0.681918	0.247284	-1.46343	2.65e-24	3.04e-23
LINC00893	0.969391	0.351522	-1.46347	6.48e-21	4.58e-20
AC114980.1	0.274401	0.0994588	-1.46411	1.21e-31	5.46e-30
SLC25A30-AS1	0.391395	0.141701	-1.46577	2.26e-16	9.83e-16
AC009495.2	0.279346	0.100845	-1.46991	5.13e-12	1.48e-11
LINC02649	0.334383	0.120666	-1.47048	1.59e-26	2.61e-25
Z97989.1	1.14642	0.412997	-1.47294	6.03e-27	1.08e-25
TENM3-AS1	0.430183	0.154715	-1.47533	2.94e-18	1.52e-17
AC005383.1	0.312343	0.112232	-1.47665	2.08e-18	1.09e-17
RHOXF1-AS1	3.82714	1.37422	-1.47766	7.4e-21	5.2e-20
LINC02568	2.21991	0.795395	-1.48076	2.39e-19	1.39e-18
AC254633.1	3.49106	1.24957	-1.48223	5.35e-18	2.69e-17
AL691447.2	0.239802	0.0857369	-1.48385	2.15e-19	1.26e-18
AC122129.1	0.866801	0.309228	-1.48703	1.24e-20	8.45e-20
AC010761.3	0.931183	0.332135	-1.48729	1.44e-17	6.94e-17
LINC01415	0.203423	0.0724231	-1.48996	1.05e-27	2.18e-26
AC110609.1	0.169081	0.0601572	-1.49091	3.57e-14	1.27e-13
TMEM9B-AS1	2.88776	1.0273	-1.4911	1.01e-23	1.05e-22
HAND2-AS1	0.347352	0.123534	-1.49148	1.94e-25	2.65e-24
AC015722.2	0.663877	0.23533	-1.49623	6.09e-20	3.77e-19
AL035665.1	0.152857	0.0541188	-1.49798	8.79e-07	1.65e-06
AC087623.3	0.314292	0.111186	-1.49912	1.21e-22	1.07e-21
PCAT19	3.57495	1.26171	-1.50255	4.88e-28	1.11e-26
MEG9	0.181319	0.0639072	-1.50448	1.41e-23	1.44e-22
SHROOM3-AS1	0.24349	0.085761	-1.50547	3.92e-11	1.04e-10
AC005740.4	0.465424	0.163584	-1.50851	2.44e-30	8.57e-29
LINC00840	0.424237	0.148777	-1.51172	3.26e-23	3.12e-22
AP002840.2	3.05607	1.07129	-1.51233	1.16e-24	1.42e-23
AC095032.1	0.256519	0.0896709	-1.51636	7.66e-13	2.4e-12
AC005332.2	0.307178	0.107352	-1.51672	7.48e-20	4.58e-19
LINC02600	0.241112	0.0836816	-1.52672	3.24e-22	2.71e-21
AC010680.5	0.279657	0.0970323	-1.52712	1.56e-15	6.27e-15
SOCS2-AS1	1.3248	0.459096	-1.52891	1.34e-26	2.25e-25
AC005746.2	0.317735	0.110053	-1.52963	1.84e-24	2.17e-23
LINC02798	0.276336	0.0957119	-1.52965	5.84e-18	2.92e-17
OXCT1-AS1	0.592267	0.204629	-1.53324	6.91e-26	1e-24
LAMC1-AS1	1.12398	0.388221	-1.53367	6.52e-23	6.03e-22
AF131215.7	0.705096	0.243314	-1.535	6.77e-17	3.1e-16
AC087623.1	4.11566	1.41991	-1.53532	5.84e-18	2.92e-17
PAXIP1-AS2	3.38726	1.16854	-1.53541	4e-32	2.18e-30
AC100823.1	0.64772	0.222757	-1.5399	9.18e-13	2.85e-12
AC011472.4	0.775907	0.26681	-1.54007	4.99e-28	1.13e-26
AC022007.1	5.04009	1.73282	-1.54033	3.81e-21	2.76e-20
AC123595.1	0.229294	0.078678	-1.54316	8.38e-15	3.15e-14
AC015922.2	14.1145	4.83304	-1.54617	1.08e-31	5.01e-30
AC105398.1	0.218807	0.0748928	-1.54676	2.11e-13	6.99e-13
AP001107.8	0.307382	0.105107	-1.54817	2.09e-16	9.1e-16
KLF3-AS1	0.889977	0.303946	-1.54995	8.33e-27	1.46e-25
AC090206.1	0.165587	0.0565361	-1.55034	8.01e-15	3.02e-14
AC034206.1	0.407567	0.139101	-1.5509	7.57e-27	1.34e-25
AL133467.1	1.22741	0.417715	-1.55503	3.24e-14	1.15e-13
AC015914.1	0.326681	0.111142	-1.55548	9.99e-20	6.07e-19
AL359532.1	0.555309	0.18886	-1.55597	8.37e-22	6.56e-21
ZEB2-AS1	0.200642	0.0682333	-1.55607	3.67e-21	2.66e-20
DNMBP-AS1	0.473092	0.160854	-1.55637	7.79e-17	3.54e-16
DRAIC	0.912723	0.309273	-1.5613	3.33e-18	1.72e-17
LINC00398	0.334817	0.11344	-1.56145	3.56e-24	3.98e-23
LINC02303	0.882455	0.298964	-1.56155	9.6e-15	3.58e-14
AL049775.1	0.189806	0.0642588	-1.56256	1.34e-26	2.25e-25
LINC00472	1.45488	0.492006	-1.56416	1.79e-20	1.18e-19
AC106881.1	0.511118	0.172812	-1.56445	7.13e-21	5.01e-20
AL355300.1	0.31088	0.105067	-1.56505	1.17e-09	2.79e-09
AC124242.1	0.560259	0.189109	-1.56688	3.47e-32	1.92e-30
MEF2C-AS1	0.211967	0.0715274	-1.56727	6.3e-29	1.69e-27
AL583856.2	0.931191	0.313844	-1.56903	3.36e-27	6.39e-26
AC012467.1	1.09276	0.367778	-1.57107	1.19e-10	3.04e-10
AL122035.1	2.81519	0.946871	-1.57199	2.88e-33	2.2e-31
AL161752.1	0.198477	0.0667322	-1.57251	7.15e-13	2.24e-12
AC245297.2	0.179364	0.0601867	-1.57537	7.21e-17	3.29e-16
AL021368.2	0.665598	0.223187	-1.5764	9.48e-27	1.63e-25
LINC01186	0.740771	0.248294	-1.57698	3.43e-18	1.76e-17
AP000941.1	0.51843	0.173503	-1.57919	6.93e-23	6.37e-22
AF131215.5	2.24399	0.750959	-1.57926	1.05e-22	9.38e-22
AC010735.2	2.9583	0.988043	-1.58212	3.26e-23	3.12e-22
AP003059.1	0.404411	0.135065	-1.58217	2.34e-21	1.73e-20
ZRANB2-AS1	0.214503	0.0714811	-1.58536	9.31e-25	1.15e-23
AC025175.1	0.995437	0.331028	-1.58838	1.18e-28	2.95e-27
AP003486.1	3.5289	1.17252	-1.5896	1.36e-35	2.64e-33
AC007336.1	0.189514	0.0629176	-1.59077	2.7e-18	1.4e-17
AC005899.6	1.30079	0.431758	-1.59109	1.26e-24	1.52e-23
SLC25A21-AS1	1.64596	0.54597	-1.59203	5.22e-28	1.17e-26
AL162385.2	0.310864	0.103094	-1.59233	4.49e-18	2.26e-17
MIR3936HG	1.19343	0.395773	-1.59237	3.23e-32	1.83e-30
LINC01484	0.279857	0.0924615	-1.59776	1.42e-09	3.33e-09
AP000785.1	0.187438	0.0617076	-1.60289	6.17e-17	2.84e-16
MAFTRR	0.302219	0.099331	-1.60528	5.36e-23	4.96e-22
AC084855.1	0.289441	0.095092	-1.60587	1.83e-14	6.65e-14
AC004982.1	0.834058	0.273635	-1.6079	2.04e-20	1.34e-19
AC091563.1	11.5387	3.78442	-1.60834	8.89e-25	1.1e-23
MIR100HG	5.42725	1.77866	-1.60943	4.24e-30	1.43e-28
C1QTNF7-AS1	0.229802	0.0752195	-1.61121	3.22e-19	1.84e-18
AL355073.2	0.289201	0.0944098	-1.61507	1.89e-23	1.88e-22
AC147067.2	1.19691	0.390214	-1.61697	2.88e-23	2.78e-22
AC007923.3	0.184442	0.0599882	-1.62042	3.41e-19	1.95e-18
AC130456.3	0.229707	0.0746874	-1.62086	1.68e-16	7.38e-16
MIRLET7A1HG	0.325582	0.105854	-1.62095	2.08e-23	2.05e-22
AC074389.2	0.436514	0.141134	-1.62896	5.73e-12	1.63e-11
AL031846.2	0.653136	0.210126	-1.63613	6.79e-25	8.66e-24
AL137847.2	0.236987	0.0761474	-1.63794	1.4e-17	6.75e-17
AC124947.1	0.475567	0.152735	-1.63862	5.15e-20	3.22e-19
AC104123.1	0.158704	0.0509155	-1.64016	4.09e-26	6.17e-25
DPP4-DT	0.206016	0.0660138	-1.64192	3.62e-17	1.7e-16
MIR193BHG	2.362	0.756216	-1.64314	1.16e-20	7.94e-20
PICART1	0.183437	0.0586768	-1.64442	2.49e-22	2.12e-21
AC129926.1	0.717466	0.229463	-1.64465	8e-12	2.26e-11
AP000866.1	0.348899	0.111411	-1.64691	5.9e-27	1.06e-25
LRRK2-DT	0.371212	0.118434	-1.64815	1.44e-28	3.55e-27
AL139383.1	0.512274	0.163111	-1.65106	9.28e-27	1.6e-25
AC026367.2	0.665481	0.210896	-1.65786	5.4e-27	9.73e-26
LIPE-AS1	1.10005	0.348544	-1.65816	1.86e-27	3.76e-26
AL138995.1	0.484702	0.153348	-1.66029	5.6e-29	1.54e-27
FGF14-AS2	4.63778	1.46495	-1.66258	1.03e-28	2.64e-27
WDR86-AS1	2.79284	0.880739	-1.66495	1.39e-25	1.94e-24
AC022893.3	0.228686	0.0720467	-1.66636	5.61e-16	2.33e-15
MYHAS	0.172404	0.0542612	-1.6678	7.21e-19	3.98e-18
HOXD-AS2	1.0779	0.338264	-1.67199	1.34e-27	2.72e-26
AC093278.2	4.47232	1.40262	-1.6729	8.85e-28	1.87e-26
AC018752.1	1.6596	0.519959	-1.67437	6.58e-23	6.07e-22
AC067852.3	0.58751	0.183472	-1.67906	1.46e-23	1.49e-22
AC127526.2	0.180121	0.0562131	-1.67999	1.24e-12	3.78e-12
LINC01908	0.292834	0.0913653	-1.68037	8.91e-12	2.5e-11
LINC02584	0.273593	0.0848555	-1.68895	2.25e-12	6.71e-12
AC018647.1	0.193111	0.0597239	-1.69305	7.5e-30	2.48e-28
AL109811.1	0.327511	0.100935	-1.69812	2.21e-17	1.05e-16
LINC00641	3.53758	1.08556	-1.70432	4.3e-31	1.69e-29
TMEM220-AS1	0.95941	0.29402	-1.70623	2.65e-34	2.96e-32
AC092375.2	0.3193	0.0973958	-1.71298	1.62e-22	1.42e-21
STK32A-AS1	0.181403	0.0551205	-1.71854	7.05e-24	7.43e-23
LINC02256	0.759886	0.230816	-1.71904	1.36e-29	4.25e-28
RASGRF2-AS1	0.194509	0.0590566	-1.71967	1.14e-20	7.81e-20
AC032011.1	0.293153	0.0890035	-1.71972	1.43e-20	9.68e-20
DIO3OS	0.836513	0.253795	-1.72073	7.68e-26	1.11e-24
AL390208.1	0.571342	0.173245	-1.72154	5.44e-26	8.04e-25
AC012555.1	0.34852	0.10548	-1.72428	1.38e-21	1.05e-20
AL137025.1	0.166839	0.0503162	-1.72936	1.03e-28	2.64e-27
AC104564.1	0.322762	0.0969682	-1.73489	3.57e-14	1.27e-13
AC093110.1	2.68538	0.806143	-1.73602	2.14e-23	2.11e-22
MIR22HG	11.8449	3.55505	-1.73632	1.18e-28	2.95e-27
AC107959.1	0.802291	0.24067	-1.73707	1.54e-35	2.8e-33
TUSC8	4.18643	1.25437	-1.73876	8.9e-15	3.34e-14
AP001486.2	1.66864	0.499869	-1.73905	1.11e-32	6.99e-31
AC109361.2	0.306918	0.0919329	-1.7392	9.41e-12	2.64e-11
AL162171.1	1.04124	0.31166	-1.74027	1.45e-29	4.52e-28
AC007998.3	1.05316	0.315019	-1.74121	1.38e-20	9.34e-20
AC145124.1	0.388116	0.115902	-1.74359	8.8e-19	4.83e-18
LINC01948	1.20806	0.360613	-1.74416	9.69e-17	4.35e-16
AP003059.2	0.376967	0.112204	-1.74831	4.04e-21	2.91e-20
AL357873.1	0.211037	0.062791	-1.74887	2.45e-20	1.59e-19
AL160153.1	0.207346	0.0615002	-1.75338	8.24e-17	3.73e-16
AP001189.3	1.77515	0.525223	-1.75694	1.01e-22	9.06e-22
AL158206.1	6.52108	1.92657	-1.75907	9.14e-33	6.13e-31
AC087521.1	0.222694	0.065527	-1.7649	9.34e-12	2.62e-11
AC004381.1	0.204086	0.0599669	-1.76694	1.83e-13	6.1e-13
LINC02447	0.256733	0.075191	-1.77163	2.08e-31	8.65e-30
LINC02716	0.833802	0.242338	-1.78268	3.69e-17	1.73e-16
EWSAT1	2.08129	0.604412	-1.78388	1.92e-14	6.93e-14
AC018521.6	2.94855	0.85561	-1.78498	1.03e-35	2.55e-33
PCAT18	0.815425	0.236139	-1.78791	1.8e-15	7.19e-15
AC026150.3	0.181532	0.0525171	-1.78937	1.71e-21	1.29e-20
LINC01625	0.332031	0.0960545	-1.78939	6.48e-17	2.98e-16
AC073130.2	0.680864	0.196131	-1.79555	2.22e-23	2.18e-22
AL031658.1	0.185304	0.0533768	-1.79561	7.64e-24	7.99e-23
Z99289.1	0.515832	0.148307	-1.79832	2.3e-18	1.21e-17
LIFR-AS1	0.887523	0.254557	-1.80179	1.52e-29	4.66e-28
AC010207.1	0.386584	0.110586	-1.80561	1.1e-23	1.13e-22
AL021395.1	0.417829	0.119323	-1.80804	7.64e-21	5.35e-20
AL021578.1	0.9866	0.281563	-1.80901	4.94e-14	1.73e-13
PRDM16-DT	0.291514	0.083086	-1.81089	9.02e-28	1.89e-26
AC010425.1	0.272595	0.076984	-1.82413	7.32e-22	5.77e-21
AC073114.1	0.21855	0.0614706	-1.82999	7.01e-19	3.88e-18
AC010976.2	0.932223	0.261831	-1.83204	5.25e-22	4.26e-21
AC079075.1	0.338689	0.0948638	-1.83603	3.14e-18	1.62e-17
AC062004.1	0.918268	0.257035	-1.83695	3.61e-28	8.5e-27
AC129507.1	0.568067	0.158521	-1.84139	6.09e-28	1.33e-26
MIR99AHG	2.21761	0.618656	-1.8418	6.85e-33	4.67e-31
AC011912.1	0.199141	0.0555349	-1.84232	9.43e-30	3.02e-28
TPRG1-AS1	2.25553	0.627035	-1.84685	2.22e-27	4.38e-26
AL445423.1	0.854081	0.236823	-1.85056	2.63e-23	2.56e-22
LINC02104	0.941988	0.259783	-1.8584	3.91e-16	1.65e-15
AC008759.3	0.400006	0.110276	-1.8589	2e-15	7.91e-15
AC093627.6	0.612892	0.168922	-1.85928	3.34e-12	9.78e-12
MIR205HG	19.7255	5.43632	-1.85936	1.83e-15	7.27e-15
AL133355.1	3.19671	0.875756	-1.86799	1.26e-35	2.62e-33
AC120498.10	0.16109	0.0439279	-1.87466	8.16e-13	2.55e-12
AC005899.7	0.424961	0.115004	-1.88565	2.26e-28	5.44e-27
AL031710.1	0.463825	0.125467	-1.88627	1.4e-14	5.17e-14
AC005906.2	0.236993	0.0640384	-1.88783	2.36e-21	1.74e-20
AC093510.2	0.297411	0.080049	-1.8935	7.18e-29	1.92e-27
KCNIP2-AS1	0.74583	0.199896	-1.89959	1.06e-21	8.17e-21
AC138150.1	0.504876	0.135128	-1.9016	4.98e-24	5.41e-23
RBPMS-AS1	2.22082	0.5937	-1.90328	2.82e-27	5.46e-26
AC025271.4	0.271823	0.0726203	-1.90422	1.03e-17	4.99e-17
AC123912.4	0.618864	0.165248	-1.90499	3.33e-25	4.41e-24
AC019193.2	0.376322	0.0999854	-1.91218	8.08e-28	1.73e-26
AL357078.2	0.241088	0.06388	-1.91612	7.87e-25	9.86e-24
AC025470.2	1.38095	0.365271	-1.91862	7.13e-22	5.63e-21
AC091151.1	0.187612	0.0496216	-1.91871	1.31e-13	4.45e-13
AC021491.1	0.183131	0.0478521	-1.93622	7.73e-19	4.26e-18
AL158847.1	1.02197	0.266946	-1.93674	2.25e-28	5.44e-27
AC007743.1	1.09847	0.286704	-1.93785	7.93e-28	1.7e-26
AL109659.2	0.364848	0.0949423	-1.94218	7.75e-28	1.67e-26
AL139231.1	0.170087	0.0442007	-1.94413	1.64e-09	3.85e-09
AC023794.1	0.81864	0.212142	-1.9482	9.88e-25	1.22e-23
AC008669.1	1.63844	0.42449	-1.94852	3.25e-31	1.31e-29
AC125603.3	0.234436	0.0606582	-1.95042	4.64e-21	3.31e-20
GAS1RR	0.98774	0.255483	-1.9509	1.82e-29	5.44e-28
AC138356.1	0.575976	0.148661	-1.95398	9.05e-28	1.89e-26
LINC02289	0.426882	0.10998	-1.95659	3.82e-27	7.18e-26
LINC01058	0.846348	0.217449	-1.96057	2.73e-29	7.82e-28
LINC01645	0.269465	0.0691617	-1.96205	1.12e-18	6.11e-18
NR4A1AS	2.32178	0.595915	-1.96206	1.1e-20	7.56e-20
AL590226.1	0.948052	0.242849	-1.96491	8.23e-29	2.15e-27
AC015908.2	0.839862	0.214629	-1.96831	2.52e-23	2.46e-22
AC116312.1	0.432932	0.110372	-1.97176	3.06e-19	1.76e-18
TAT-AS1	0.536717	0.136805	-1.97204	7.92e-16	3.24e-15
AC096921.2	1.53922	0.389666	-1.98189	1.24e-33	1.08e-31
LINC01197	0.448407	0.113489	-1.98225	3.14e-30	1.08e-28
AC007938.3	2.56588	0.648024	-1.98533	4.37e-28	1.01e-26
LINC01366	0.267947	0.0675969	-1.98692	6.14e-24	6.5e-23
AP000907.2	0.297932	0.0750936	-1.98822	9.66e-17	4.34e-16
AL049612.1	0.264313	0.0663632	-1.99379	2.08e-25	2.82e-24
AC008840.1	0.472337	0.118502	-1.99491	7.2e-20	4.43e-19
LINC02580	0.870313	0.218145	-1.99625	2.62e-30	9.12e-29
LINC02607	3.9853	0.998883	-1.9963	2.43e-26	3.82e-25
AC096733.2	2.3345	0.583432	-2.00048	2.68e-29	7.73e-28
AC093903.1	0.170458	0.0425648	-2.00168	8.92e-14	3.05e-13
AC067817.2	0.573437	0.142841	-2.00523	3.89e-24	4.31e-23
MESTIT1	0.49647	0.123424	-2.00809	3.04e-27	5.83e-26
CCND2-AS1	0.224561	0.0556234	-2.01334	1.34e-24	1.61e-23
AC093535.1	0.861084	0.213181	-2.01407	1.17e-18	6.34e-18
AC021739.2	1.38424	0.341642	-2.01854	2.37e-32	1.38e-30
AC078993.1	2.57903	0.635804	-2.02018	7.51e-23	6.88e-22
ELN-AS1	1.70362	0.419733	-2.02106	8.02e-30	2.63e-28
AC074286.1	0.187408	0.0458768	-2.03034	2.49e-20	1.61e-19
LNCOG	0.83971	0.205536	-2.0305	4.07e-26	6.15e-25
AC011477.3	0.442138	0.10815	-2.03146	2.67e-27	5.19e-26
LINC01352	0.880392	0.21427	-2.03871	3.73e-26	5.71e-25
AC009269.4	0.318246	0.0771194	-2.04497	1.63e-21	1.23e-20
AC024337.2	0.261067	0.0630059	-2.05086	8.19e-30	2.66e-28
AC002066.1	0.43636	0.10509	-2.05389	5.21e-22	4.24e-21
SYN3-AS1	0.662645	0.159161	-2.05775	1.23e-26	2.1e-25
LINC00640	0.579301	0.138988	-2.05935	1.82e-23	1.82e-22
LINC02587	4.1519	0.994627	-2.06154	1.55e-31	6.62e-30
HLX-AS1	0.359002	0.0858363	-2.06433	6.53e-25	8.37e-24
AL445309.1	0.549043	0.131103	-2.06622	5.52e-34	5.23e-32
AC005486.1	0.470866	0.112112	-2.07038	6.52e-25	8.37e-24
AP001363.1	0.631734	0.150213	-2.07231	3.55e-23	3.38e-22
LINC01894	0.660353	0.156636	-2.07582	2.06e-29	6.1e-28
AC008147.2	0.230235	0.0545837	-2.07657	3.14e-28	7.47e-27
RAMP2-AS1	2.06864	0.489987	-2.07787	8.43e-29	2.19e-27
AL356311.1	0.492929	0.116174	-2.08509	2.66e-23	2.58e-22
LINC02234	0.228326	0.0536192	-2.09027	9.47e-22	7.41e-21
AC006159.1	0.315519	0.0739723	-2.09267	8.77e-25	1.09e-23
GNG12-AS1	0.647546	0.151746	-2.09332	1.17e-35	2.55e-33
FGF13-AS1	0.838376	0.196169	-2.0955	3.08e-27	5.89e-26
LINC02823	0.268357	0.0627305	-2.09691	1.36e-24	1.63e-23
VIPR1-AS1	0.340318	0.079218	-2.10298	1.21e-24	1.47e-23
LINC00989	0.318593	0.073652	-2.11292	1.32e-28	3.28e-27
AL031429.1	0.264321	0.0608666	-2.11857	1.07e-11	2.98e-11
WDFY3-AS2	1.09861	0.252912	-2.11897	1.03e-35	2.55e-33
AC015908.3	0.787892	0.181123	-2.12102	7.1e-37	4.42e-34
LINC01768	0.308405	0.0706451	-2.12617	2.76e-18	1.43e-17
AC063944.2	0.229812	0.0525762	-2.12797	3.83e-23	3.62e-22
AL109741.1	1.68461	0.384923	-2.12977	4.11e-29	1.16e-27
RXYLT1-AS1	0.295772	0.0675047	-2.13142	1.44e-25	2e-24
CNTFR-AS1	0.264952	0.0598519	-2.14626	7.64e-23	6.98e-22
AC025917.1	1.31428	0.295604	-2.15253	2.64e-27	5.16e-26
AP003548.1	0.169477	0.0378687	-2.16201	1.08e-16	4.8e-16
AC009549.1	1.30287	0.289653	-2.1693	3.92e-22	3.23e-21
LINC01088	0.625915	0.138869	-2.17224	3.7e-18	1.89e-17
RBMS3-AS3	0.986449	0.215174	-2.19674	2.04e-30	7.3e-29
AC007938.1	0.288586	0.0629168	-2.19748	3.24e-30	1.1e-28
AC024619.3	0.248419	0.0539031	-2.20433	9.07e-12	2.55e-11
LINC00702	0.990283	0.214615	-2.20609	7.08e-25	9e-24
AL512785.1	0.293227	0.0634687	-2.2079	4.05e-16	1.7e-15
HORMAD2-AS1	0.254685	0.0550399	-2.21016	8.18e-21	5.7e-20
AC243960.3	1.14427	0.247095	-2.2113	2.51e-31	1.03e-29
AL033397.2	1.78918	0.380196	-2.23449	4.54e-20	2.85e-19
AC121247.1	0.590241	0.125101	-2.23821	2.1e-28	5.12e-27
LINC00924	0.819752	0.172517	-2.24845	1.08e-32	6.93e-31
AC005225.2	0.475423	0.099586	-2.2552	9.28e-17	4.18e-16
WARS2-IT1	0.346246	0.0723859	-2.25801	2.73e-33	2.12e-31
AC011306.1	0.219207	0.0456977	-2.2621	3.62e-26	5.56e-25
AP000439.1	0.238439	0.0493414	-2.27275	2.86e-21	2.09e-20
AC005725.1	0.213029	0.0440771	-2.27295	2.04e-26	3.3e-25
AC037198.2	2.7069	0.559981	-2.27319	1.34e-27	2.72e-26
AL121821.2	0.523365	0.108079	-2.27574	3.96e-26	6.02e-25
LINC01843	0.451467	0.0926851	-2.28421	7.5e-29	1.98e-27
AC012485.2	0.335254	0.068707	-2.28673	9.78e-18	4.78e-17
MIR497HG	1.2589	0.256762	-2.29366	3.31e-34	3.42e-32
AC092376.2	0.665374	0.135285	-2.29816	3.17e-35	5.32e-33
MRPS30-DT	1.82219	0.370369	-2.29864	2.54e-24	2.93e-23
AP005271.1	0.25012	0.0507848	-2.30016	1.55e-15	6.22e-15
IL6-AS1	0.546873	0.110762	-2.30374	4.78e-19	2.7e-18
LINC01412	0.221393	0.0446059	-2.31131	5.61e-22	4.51e-21
LINC02343	0.940186	0.188954	-2.31491	2.55e-17	1.2e-16
AC005062.1	0.443932	0.0892091	-2.31508	2.27e-12	6.76e-12
AC048382.5	0.970806	0.194992	-2.31577	2.29e-34	2.7e-32
AF001548.1	0.338181	0.0677563	-2.31937	4.55e-23	4.26e-22
AC026150.1	0.184997	0.0370298	-2.32074	1.69e-21	1.27e-20
AC012414.4	0.168512	0.0336918	-2.32238	6.83e-26	9.93e-25
AC073359.1	0.308107	0.0615507	-2.32359	1.55e-22	1.35e-21
LINC01266	0.185731	0.0368858	-2.33208	2.02e-26	3.28e-25
DAAM2-AS1	0.577277	0.114558	-2.33319	9.05e-28	1.89e-26
SLIT3-AS2	0.283704	0.0561462	-2.33713	3.95e-26	6.02e-25
AC110597.1	0.375133	0.0737199	-2.34728	5.93e-33	4.16e-31
LINC01359	0.337852	0.0663764	-2.34765	2.32e-32	1.37e-30
AC090044.1	0.568642	0.11149	-2.35061	3.99e-24	4.42e-23
AL392048.1	0.303595	0.0593404	-2.35506	2.53e-29	7.36e-28
LINC01402	0.930082	0.181657	-2.35614	9.15e-28	1.9e-26
AC100826.1	1.02855	0.199651	-2.36506	7.54e-17	3.43e-16
PDE9A-AS1	0.572418	0.110516	-2.37282	9.38e-32	4.49e-30
AC110772.2	0.843406	0.162592	-2.37497	1.2e-25	1.69e-24
AL162426.1	0.221236	0.0425324	-2.37895	5.09e-26	7.57e-25
EHD4-AS1	0.343135	0.0659523	-2.37928	3.38e-34	3.42e-32
ERVE-1	1.65356	0.316353	-2.38597	6.27e-17	2.89e-16
AL672277.1	0.219733	0.0417677	-2.39529	3.06e-17	1.44e-16
ST3GAL3-AS1	0.473991	0.0900973	-2.3953	1.84e-11	5.04e-11
AC044810.2	0.374612	0.0710511	-2.39847	5.88e-17	2.71e-16
AL445307.1	0.207896	0.0392441	-2.40531	8.06e-24	8.39e-23
RERG-IT1	2.03962	0.384892	-2.40578	2.5e-24	2.89e-23
EMX2OS	1.1298	0.212911	-2.40774	5.89e-29	1.61e-27
AC004160.1	0.370043	0.0697186	-2.40808	7.2e-16	2.96e-15
MAGI2-AS3	3.9777	0.748888	-2.40911	5.51e-36	2e-33
LINC02881	0.177112	0.0333118	-2.41056	5.79e-30	1.94e-28
AC009806.1	0.80458	0.151197	-2.4118	6.01e-33	4.16e-31
AC008687.3	0.449522	0.0844611	-2.41203	3.21e-15	1.25e-14
LINC01736	0.48196	0.0905499	-2.41213	5.17e-23	4.81e-22
AC068700.1	0.242485	0.0450652	-2.42781	1.62e-21	1.23e-20
AP003071.4	0.924651	0.171644	-2.42949	3.39e-32	1.9e-30
AC008667.2	0.198975	0.0368938	-2.43114	1.35e-16	6e-16
AC036108.2	0.681638	0.123517	-2.46429	6.48e-22	5.14e-21
SCTR-AS1	0.197887	0.0357927	-2.46694	1.17e-21	9e-21
AC011365.1	0.334071	0.0603029	-2.46986	4.73e-32	2.54e-30
AC002064.1	0.231534	0.0412052	-2.49033	7.29e-20	4.47e-19
AC092667.1	0.363975	0.0645159	-2.49611	9.49e-30	3.02e-28
AC111000.4	0.303743	0.0535346	-2.50431	6.36e-19	3.53e-18
RNU6ATAC35P	0.629294	0.110825	-2.50545	2e-18	1.06e-17
AC007637.1	1.04494	0.183522	-2.5094	7.94e-34	7.36e-32
AL034374.1	3.69939	0.647128	-2.51516	8.33e-32	4.08e-30
AC011444.3	0.505995	0.0883299	-2.51815	1.33e-25	1.87e-24
AC002064.2	1.32148	0.229627	-2.5248	2.56e-25	3.43e-24
AC105046.1	0.440579	0.0760233	-2.53489	1.57e-23	1.59e-22
AP001189.1	0.874511	0.149132	-2.55189	2.64e-27	5.16e-26
ARMC2-AS1	0.491754	0.0836994	-2.55465	2.82e-20	1.81e-19
AC002451.1	0.362859	0.0615345	-2.55994	1.36e-32	8.22e-31
CAMTA1-AS1	0.18238	0.0304104	-2.58431	9.04e-23	8.17e-22
AC002401.3	0.49291	0.0821176	-2.58556	2.09e-21	1.56e-20
TMEM26-AS1	0.409804	0.0677548	-2.59654	3.62e-19	2.07e-18
AC100793.4	2.30234	0.38043	-2.5974	4.92e-32	2.61e-30
LINC02766	0.322566	0.053178	-2.60069	1.65e-16	7.27e-16
ELOVL2-AS1	0.245426	0.0403749	-2.60375	3.99e-21	2.88e-20
AC009320.1	0.264992	0.0434449	-2.60869	8.84e-28	1.87e-26
HOXB-AS1	4.61174	0.755283	-2.61022	7.34e-31	2.78e-29
AL022329.1	0.270709	0.0441901	-2.61495	1.47e-26	2.46e-25
LGR4-AS1	0.49811	0.0813001	-2.61514	1.95e-33	1.58e-31
AC024909.1	0.947683	0.152175	-2.63867	1.03e-31	4.82e-30
AP005264.1	0.895851	0.143277	-2.64445	1.04e-30	3.79e-29
MIR29B2CHG	0.936848	0.147622	-2.66591	5.2e-32	2.73e-30
AC108156.1	0.230796	0.0363179	-2.66787	2e-24	2.34e-23
AC092542.1	0.274799	0.0430791	-2.67332	2.78e-26	4.32e-25
AC104237.2	0.534232	0.0832201	-2.68246	1.13e-17	5.48e-17
B3GAT1-DT	0.311061	0.0483589	-2.68534	1.45e-20	9.81e-20
LINC02306	0.4385	0.0676232	-2.69699	1.18e-17	5.72e-17
AC040173.1	0.398949	0.0604686	-2.72194	1.3e-13	4.4e-13
AC106738.2	1.29716	0.195458	-2.73043	5.92e-22	4.74e-21
AC010754.1	0.371987	0.0557921	-2.73712	7.27e-32	3.68e-30
AC013726.1	0.656974	0.0978976	-2.74649	2.85e-20	1.83e-19
AC087242.1	0.298924	0.0440515	-2.76252	9.73e-22	7.56e-21
AC016924.1	0.993807	0.146269	-2.76435	5.33e-26	7.9e-25
AC090844.2	0.93954	0.137771	-2.76968	2.05e-28	5.03e-27
LINC00504	1.48259	0.217113	-2.77159	1.59e-29	4.81e-28
AC063919.1	0.533347	0.0772087	-2.78824	1.62e-20	1.08e-19
LINC01985	0.787543	0.113614	-2.79322	5.76e-33	4.14e-31
CHL1-AS2	0.605934	0.0868249	-2.80298	1.12e-31	5.12e-30
LINC01016	0.569569	0.0807472	-2.81838	1.74e-24	2.06e-23
AC134312.3	0.267663	0.0378869	-2.82065	9.18e-11	2.37e-10
ACTA2-AS1	5.94421	0.833988	-2.83339	9.48e-27	1.63e-25
AL136131.2	0.300282	0.041589	-2.85205	2.76e-13	9.03e-13
AL358332.1	0.315839	0.0430882	-2.87382	1.07e-24	1.3e-23
LSINCT5	0.17835	0.0242688	-2.87754	4.92e-23	4.59e-22
FAM198B-AS1	2.87223	0.385229	-2.89838	2.72e-34	2.96e-32
AP005121.1	0.249915	0.0333661	-2.90499	1.98e-23	1.96e-22
MIR133A1HG	0.242844	0.0323701	-2.9073	0.000165486	0.000247973
LINC01589	1.07743	0.143534	-2.90813	1.59e-34	2.04e-32
PTENP1-AS	0.204012	0.0269577	-2.91988	3.68e-28	8.62e-27
AL353693.1	1.41303	0.186627	-2.92056	2.24e-24	2.61e-23
LINC00484	0.279538	0.0368235	-2.92434	1.96e-32	1.17e-30
MAPT-AS1	0.212287	0.0276491	-2.94071	2.08e-23	2.05e-22
AC004160.2	0.645826	0.082723	-2.96479	8.51e-18	4.2e-17
AC004490.1	0.209479	0.0268275	-2.96502	6.43e-22	5.1e-21
AC023421.1	0.967685	0.122417	-2.98273	4.22e-24	4.65e-23
LINC00968	1.87551	0.231363	-3.01906	1.05e-29	3.33e-28
LINC02712	0.949572	0.117113	-3.01937	9.54e-22	7.45e-21
AC147651.1	0.327184	0.0402288	-3.0238	5.31e-24	5.71e-23
LINC02202	1.51544	0.185689	-3.02878	1.15e-34	1.61e-32
HID1-AS1	1.02187	0.124142	-3.04115	9.63e-37	5.25e-34
ADAMTS9-AS2	0.780376	0.0938715	-3.05541	8.04e-36	2.55e-33
AC002401.2	0.404136	0.0484391	-3.0606	2.76e-22	2.34e-21
AC097478.1	0.192836	0.0229285	-3.07216	1.52e-26	2.52e-25
AL160412.1	0.19498	0.0230847	-3.07832	2.17e-26	3.49e-25
AC104237.3	0.764565	0.090465	-3.07921	5.6e-20	3.48e-19
AL157387.1	21.5806	2.48252	-3.11986	5.58e-31	2.15e-29
AC121764.1	0.306015	0.0351405	-3.1224	6.36e-15	2.42e-14
AC004947.1	0.481251	0.0551278	-3.12594	1.12e-35	2.55e-33
LMO7DN-IT1	0.37018	0.0420057	-3.13957	4.35e-27	8.04e-26
FGF10-AS1	0.240976	0.0273332	-3.14016	4.6e-34	4.56e-32
LUARIS	0.442671	0.0502002	-3.14047	2.69e-24	3.07e-23
MME-AS1	0.184646	0.0208574	-3.14613	2.21e-26	3.52e-25
CADM3-AS1	0.840075	0.0937225	-3.16405	1.22e-34	1.61e-32
LMO7DN	0.234459	0.0261251	-3.16583	5.16e-27	9.37e-26
LINC01942	0.197836	0.0216126	-3.19436	7.52e-17	3.42e-16
AL133387.1	0.222017	0.0240311	-3.2077	1.01e-18	5.5e-18
AC010457.1	0.825619	0.0881578	-3.22732	5.6e-32	2.91e-30
AC003986.2	0.867863	0.0915601	-3.24468	5.39e-28	1.2e-26
LINC00844	1.33581	0.140862	-3.24535	7.92e-32	3.94e-30
AP003306.1	1.37924	0.14443	-3.25543	1.78e-22	1.54e-21
AC008268.1	6.5394	0.676849	-3.27225	7.54e-25	9.49e-24
AC135178.2	0.494996	0.0505684	-3.29111	7.27e-30	2.42e-28
LINC02224	0.225401	0.0228262	-3.30373	9.8e-21	6.77e-20
AC011503.1	0.686235	0.0684042	-3.32654	2.74e-21	2.01e-20
LINC02185	0.796669	0.0792997	-3.32859	1.38e-36	6.71e-34
AC010969.1	0.446078	0.0443889	-3.32903	7.27e-18	3.62e-17
LINC01497	0.746033	0.0731138	-3.35102	9.3e-33	6.14e-31
LINC01087	0.868262	0.0843637	-3.36344	4.58e-22	3.75e-21
AL031429.2	1.37204	0.12831	-3.41861	3.65e-35	5.89e-33
AC115837.1	0.310283	0.028698	-3.43456	7.97e-17	3.62e-16
LINC01485	1.97464	0.173834	-3.5058	4.56e-25	5.9e-24
AL356489.2	0.703753	0.0607165	-3.53491	9.88e-36	2.55e-33
CT62	1.83565	0.154956	-3.56635	6.14e-24	6.5e-23
AP001360.1	1.15677	0.096049	-3.59019	2.54e-21	1.86e-20
AGAP11	0.353218	0.0290367	-3.60461	1.14e-33	1.01e-31
AC084064.1	0.465902	0.0380588	-3.61373	1.18e-31	5.38e-30
AP003555.2	1.829	0.149021	-3.61746	3.21e-26	4.96e-25
LINC01474	0.305784	0.0248043	-3.62385	1.4e-31	6.12e-30
AC093866.1	0.289619	0.0232575	-3.63839	1.42e-28	3.51e-27
SLC14A2-AS1	0.247511	0.0197889	-3.64472	3.37e-28	7.99e-27
PARAL1	1.65753	0.131342	-3.65763	1.55e-19	9.2e-19
LINC02511	0.67775	0.0528569	-3.68059	1.15e-35	2.55e-33
AP001528.1	6.86924	0.529994	-3.6961	2.41e-35	4.21e-33
AC092954.1	0.190628	0.0143169	-3.73496	3.93e-23	3.7e-22
AL020994.3	0.396039	0.0294279	-3.75039	5.62e-24	6.01e-23
AC008663.3	1.73301	0.124574	-3.7982	5.78e-28	1.27e-26
HSD11B1-AS1	12.0061	0.859561	-3.80403	4.33e-26	6.49e-25
AL928921.1	0.197064	0.01404	-3.81104	5.03e-22	4.11e-21
CARMN	2.05316	0.145699	-3.81678	2.18e-34	2.64e-32
GRIK1-AS1	1.7196	0.120179	-3.83882	4.36e-24	4.8e-23
LINC02082	0.281604	0.0195302	-3.84989	3.12e-28	7.47e-27
AL391883.1	0.660907	0.0447575	-3.88424	1.17e-24	1.42e-23
AC093496.1	0.931506	0.0630611	-3.88474	5.55e-26	8.18e-25
PGM5P4-AS1	0.21025	0.013947	-3.91408	2.42e-34	2.78e-32
AC022081.1	0.3564	0.0234733	-3.92441	1.48e-11	4.11e-11
AC002398.2	0.632133	0.0406142	-3.96017	8.13e-27	1.44e-25
PGM5-AS1	1.55799	0.0994949	-3.96892	3.51e-36	1.39e-33
AL049749.1	0.324075	0.0202785	-3.99831	7.12e-16	2.93e-15
AC120498.6	0.202394	0.0125358	-4.01304	6.86e-13	2.15e-12
AC108516.1	0.365818	0.0216703	-4.07734	1.63e-15	6.51e-15
AC068057.1	0.206188	0.0120755	-4.0938	2.04e-27	4.07e-26
LINC01594	0.33028	0.0192652	-4.09962	9.22e-10	2.21e-09
AC104072.1	0.248964	0.0142208	-4.12986	2.85e-27	5.49e-26
LINC00445	0.519646	0.0290371	-4.16156	1.65e-26	2.7e-25
LINC01697	1.26517	0.0706563	-4.16237	1.39e-35	2.64e-33
AC103719.1	0.199472	0.0110601	-4.17275	7.65e-28	1.66e-26
AC104211.1	0.443375	0.0237899	-4.22011	3.16e-34	3.36e-32
LINC01537	1.22336	0.0645361	-4.2446	3.28e-37	2.38e-34
LINC02884	2.0346	0.106888	-4.25057	2.96e-37	2.38e-34
PGM5P3-AS1	0.236593	0.0122219	-4.27487	5.47e-38	1.6e-34
LINC02660	1.10876	0.0566988	-4.28949	9.45e-31	3.5e-29
LINC01230	1.66586	0.0836065	-4.31651	4.4e-27	8.1e-26
AC008663.1	6.23135	0.304126	-4.3568	5.09e-29	1.41e-27
AC091939.1	0.358922	0.0161879	-4.47068	5.54e-22	4.47e-21
AC097713.1	2.66969	0.108654	-4.61886	4.9e-27	8.97e-26
NGF-AS1	0.401633	0.0153973	-4.70512	3.56e-31	1.42e-29
AL591686.1	1.97133	0.072092	-4.77318	2.09e-34	2.6e-32
LINC01028	0.5918	0.02041	-4.85776	8.29e-35	1.25e-32
AC007423.1	1.79538	0.0594833	-4.91567	2.45e-26	3.83e-25
AC010319.5	0.38299	0.0121503	-4.97824	4.78e-34	4.63e-32
AC093297.1	0.575	0.0181537	-4.98522	5.06e-28	1.14e-26
AC104407.1	2.63953	0.0811749	-5.0231	8.57e-34	7.79e-32
ALDH1L1-AS2	0.885893	0.0238715	-5.21377	4.1e-33	3.08e-31
AC084866.1	1.47245	0.0383463	-5.26298	4.1e-08	8.63e-08
TRHDE-AS1	2.96058	0.0749178	-5.30443	1.83e-33	1.51e-31
LINC01070	0.201246	0.00427293	-5.55759	1.27e-33	1.08e-31
ADIPOQ-AS1	0.305081	0.00596246	-5.67714	5.23e-28	1.17e-26
AC002546.1	6.24969	0.117018	-5.73898	3.08e-30	1.07e-28
LINC02237	0.75485	0.011471	-6.04012	2.31e-37	2.38e-34
AC087482.1	1.80338	0.0246396	-6.19358	9.05e-32	4.38e-30

## Sheet: Table S5
DEMs selected from ENCORI database
DEMs	log2FC	P	fdr
hsa-miR-105-5p	8.12901	0.00108164	0.00542576
hsa-miR-522-3p	7.15961	0.00881731	0.0237329
hsa-miR-519a-3p	5.53425	0.0196128	0.0426095
hsa-miR-577	4.66531	0.000222761	0.0017621
hsa-miR-33a-5p	4.35682	2.3e-06	0.000158515
hsa-miR-33b-5p	4.28864	5.4e-06	0.000165717
hsa-miR-301b-3p	3.84086	8.93e-05	0.000893119
hsa-miR-187-3p	3.73071	0.00936704	0.0242954
hsa-miR-503-5p	3.68029	2.58e-06	0.000158515
hsa-miR-455-3p	3.66869	4.78e-06	0.000165717
hsa-miR-9-5p	3.61082	0.00218309	0.00841855
hsa-miR-141-3p	3.21619	5.12e-06	0.000165717
hsa-miR-138-5p	3.1397	0.0206853	0.0439359
hsa-miR-429	3.11201	1.93e-05	0.000320556
hsa-miR-760	3.02989	0.00275603	0.00998532
hsa-miR-96-5p	2.98258	4.55e-06	0.000165717
hsa-miR-188-5p	2.65784	0.000786069	0.0043304
hsa-miR-301a-3p	2.65696	1.38e-05	0.000274717
hsa-miR-7-5p	2.62936	0.00346788	0.0115658
hsa-miR-1301-3p	2.57296	8.25e-06	0.000188576
hsa-miR-345-5p	2.51593	3.44e-05	0.000441546
hsa-miR-671-5p	2.50495	1.88e-05	0.000320556
hsa-miR-31-5p	2.48818	0.00941103	0.0242954
hsa-miR-200a-3p	2.48647	0.000117725	0.00110055
hsa-miR-142-5p	2.35318	0.00095941	0.00501657
hsa-miR-19a-3p	2.28904	6.97e-05	0.000768372
hsa-miR-130b-3p	2.0086	0.000406705	0.00269825
hsa-miR-17-5p	1.9568	0.000820514	0.00440223
hsa-miR-200c-3p	1.78296	0.000663967	0.00379322
hsa-miR-148a-3p	1.76539	0.000430596	0.002711
hsa-miR-200b-3p	1.74039	0.00119973	0.00561611
hsa-miR-130a-5p	1.70537	0.0152745	0.0356984
hsa-miR-324-5p	1.56679	0.00182247	0.00739778
hsa-miR-532-3p	1.56605	0.010783	0.0272875
hsa-miR-32-5p	1.54117	0.00121943	0.00565706
hsa-miR-424-5p	1.50814	0.00173536	0.00713812
hsa-miR-19b-3p	1.49683	0.00167879	0.00704634
hsa-miR-192-5p	1.45119	0.00157079	0.00677744
hsa-miR-331-3p	1.42976	0.00330105	0.0113153
hsa-miR-182-5p	1.39756	0.0034098	0.0115596
hsa-miR-106b-5p	1.37851	0.00644541	0.0184112
hsa-miR-30e-5p	1.26683	0.000308575	0.00221385
hsa-miR-454-3p	1.24992	0.0057063	0.0168459
hsa-miR-148b-3p	1.1386	0.000943057	0.00497321
hsa-miR-98-5p	1.09973	0.0166622	0.0379584
hsa-miR-423-3p	1.05755	0.00644378	0.0184112
hsa-miR-29b-3p	1.04196	0.022758	0.0476004
hsa-miR-296-5p	-1.00091	0.00884696	0.0237329
hsa-miR-654-5p	-1.00177	0.00170186	0.00705861
hsa-miR-452-5p	-1.0281	0.00693326	0.019623
hsa-miR-223-3p	-1.15129	0.0200158	0.0433325
hsa-miR-497-5p	-1.26482	0.00281996	0.0100573
hsa-miR-144-3p	-1.31926	0.0181318	0.0402422
hsa-miR-143-3p	-1.40843	0.000663967	0.00379322
hsa-miR-216b-5p	-1.42196	0.00773664	0.0215023
hsa-miR-195-5p	-1.53034	0.00030832	0.00221385
hsa-miR-193a-5p	-1.55912	0.00034507	0.00244722
hsa-miR-199b-5p	-1.66407	0.000241445	0.00186214
hsa-miR-133b	-1.67766	0.000631455	0.00371055
hsa-miR-335-5p	-1.72221	4.7e-05	0.000557108
hsa-miR-215-5p	-1.87197	0.00586432	0.0172299
hsa-miR-204-5p	-1.91958	8.21e-06	0.000188576
hsa-let-7c-5p	-1.99396	1.97e-05	0.000320556
hsa-miR-133a-3p	-3.15601	1.15e-05	0.000243866
hsa-miR-1-3p	-3.25372	1.36e-05	0.000274717
hsa-miR-139-5p	-3.69524	1.11e-06	0.000158515

## Sheet: Table S6
DELs selected from ENCORI database
DELs	log2FC	pValue	fdr
FER1L6-AS2	6.70275	6.07e-12	1.73e-11
AC011294.1	6.40992	0.00825351	0.0104554
AFAP1-AS1	5.68784	6.82e-15	2.59e-14
LINC02438	5.50366	1.05e-19	6.35e-19
LINC00511	4.65826	1.19e-32	7.4e-31
LINC01842	4.58265	2.82e-24	3.21e-23
LINC00460	4.48168	1.48e-19	8.89e-19
LINC02570	4.28662	1.19e-06	2.2e-06
FEZF1-AS1	4.11201	0.00418927	0.0054641
LINC01224	3.93712	0.000306518	0.000447459
LINC01096	3.83778	1.32e-16	5.85e-16
AC105219.1	3.81302	6.2e-22	4.94e-21
U62317.3	3.68405	3.48e-24	3.91e-23
AL117329.1	3.6563	0.000706474	0.00100017
HOXC-AS3	3.56649	1.28e-22	1.13e-21
LINC01694	3.42385	3.35e-10	8.26e-10
AC006058.3	3.41617	0.00044956	0.000646317
AC092168.2	3.12864	0.00043151	0.000620777
LINC00922	3.06464	3.16e-19	1.82e-18
TYMSOS	2.88767	7.53e-29	1.98e-27
LINC02321	2.76884	2.52e-25	3.39e-24
AL645608.6	2.75894	1.2e-18	6.48e-18
IGFL2-AS1	2.7181	0.000103266	0.000158442
HOTAIR	2.71495	1.92e-16	8.42e-16
AL031710.2	2.58863	2.28e-19	1.33e-18
CDKN2B-AS1	2.51644	2.43e-18	1.27e-17
AC020928.1	2.51374	1.88e-07	3.73e-07
PCAT6	2.41405	2.86e-29	8.16e-28
LINC00052	2.3862	2.34e-05	3.83e-05
AL133215.2	2.331	1.03e-32	6.7e-31
AL049539.1	2.28388	1.34e-14	4.95e-14
TMPO-AS1	2.26099	9.21e-35	1.34e-32
LINC00944	2.2236	1.18e-08	2.59e-08
AL359697.1	2.21475	2.08e-19	1.22e-18
AC109322.1	2.18199	7.95e-32	3.94e-30
AC012236.1	2.10844	2.91e-05	4.72e-05
AC009005.1	2.08727	2.4e-10	5.97e-10
AC068473.3	2.07308	5.17e-06	9.04e-06
AC005730.3	2.00061	1.44e-08	3.14e-08
AP003469.2	1.97681	3.92e-16	1.65e-15
LINC01857	1.96707	3.82e-18	1.94e-17
SATB1-AS1	1.91453	1.9e-08	4.09e-08
FIRRE	1.88304	3.99e-08	8.41e-08
AC010643.1	1.87078	6.69e-05	0.000104478
RHPN1-AS1	1.86678	8.89e-25	1.1e-23
U47924.1	1.85327	7.45e-14	2.57e-13
AC124798.1	1.84077	1.36e-09	3.21e-09
AL024507.2	1.8179	6.74e-32	3.46e-30
AL110115.1	1.80932	5.49e-05	8.65e-05
CASC8	1.78588	0.000238853	0.000351981
MIR3142HG	1.77634	3.27e-12	9.59e-12
SNHG25	1.77378	8.78e-15	3.29e-14
AC004687.1	1.77158	6.34e-07	1.21e-06
AGAP1-IT1	1.74981	2.64e-09	6.08e-09
AC011445.1	1.69296	7.68e-16	3.15e-15
MELTF-AS1	1.68446	1.72e-22	1.5e-21
AP001505.1	1.67454	1.18e-21	9.07e-21
LINC00839	1.66921	9.35e-07	1.75e-06
AL031985.3	1.66353	7.37e-29	1.96e-27
AC011503.2	1.66013	4.9e-18	2.47e-17
AC022211.1	1.65876	1.59e-13	5.35e-13
VPS9D1-AS1	1.64332	8.02e-12	2.27e-11
AL353708.3	1.63302	2.75e-20	1.78e-19
MIAT	1.62415	5.28e-12	1.51e-11
AC026401.3	1.61471	4.3e-31	1.69e-29
LINC00665	1.58466	1.07e-22	9.55e-22
SNHG3	1.57566	8.37e-22	6.56e-21
AC011447.3	1.56357	2.03e-13	6.72e-13
AL121832.3	1.52542	4.94e-16	2.06e-15
AL161772.1	1.51926	2.94e-15	1.15e-14
AC020661.1	1.51275	2.69e-19	1.56e-18
LINC01588	1.51231	1.08e-15	4.38e-15
AC087289.5	1.49034	6.22e-16	2.57e-15
AL512363.1	1.44868	0.000134365	0.000203438
AL359513.1	1.44781	1.4e-19	8.4e-19
LINC00887	1.43336	0.000175617	0.000262252
AL354707.1	1.42777	1.39e-07	2.81e-07
LINC01006	1.41201	1.04e-16	4.64e-16
LINC02188	1.39332	5.07e-06	8.87e-06
AP000845.1	1.39262	3.56e-15	1.38e-14
FOXD2-AS1	1.3809	1.37e-10	3.48e-10
DLEU2	1.36985	9.54e-23	8.55e-22
ZNF571-AS1	1.35867	0.000823605	0.00115959
AC004816.1	1.35863	4.94e-16	2.06e-15
AL451050.2	1.35025	8.41e-11	2.19e-10
KRTAP5-AS1	1.34261	0.000338178	0.000490555
CYTOR	1.33978	2.8e-20	1.81e-19
AC009097.2	1.33011	1.3e-08	2.84e-08
PRR7-AS1	1.32931	2.87e-12	8.49e-12
AL590617.2	1.32553	2.2e-19	1.29e-18
ATP6V1B1-AS1	1.32487	6.89e-05	0.000107465
AC021242.3	1.30721	3.12e-11	8.4e-11
AC009686.2	1.30558	1.25e-08	2.73e-08
LINC01503	1.29467	0.00696874	0.00888469
PVT1	1.29441	1.11e-10	2.85e-10
MIR4435-2HG	1.29052	1.12e-20	7.67e-20
AC040169.3	1.27634	6.28e-11	1.64e-10
AC064807.1	1.26283	1.67e-18	8.91e-18
AL512413.1	1.259	8.89e-07	1.67e-06
AC073046.1	1.25868	1.1e-06	2.04e-06
AL163051.1	1.25419	3.73e-16	1.58e-15
LINC01311	1.24585	8.49e-14	2.9e-13
ALMS1-IT1	1.23189	1.84e-11	5.04e-11
AC022144.1	1.22861	4.94e-07	9.46e-07
LINC01703	1.2241	3.22e-12	9.46e-12
AC104521.1	1.20217	2.42e-06	4.36e-06
TRPM2-AS	1.16943	4.56e-08	9.57e-08
LINC01094	1.15911	1.53e-18	8.18e-18
AC114271.1	1.1569	5.09e-24	5.49e-23
SNHG17	1.14529	3.11e-16	1.33e-15
AL596094.1	1.13063	6.15e-18	3.07e-17
AC012360.1	1.11647	2.77e-06	4.98e-06
AC048344.4	1.10745	2.09e-05	3.44e-05
LINC01270	1.10179	1.33e-09	3.14e-09
AL139220.2	1.09422	7.4e-14	2.55e-13
SNHG1	1.08085	5.05e-15	1.94e-14
AC005540.1	1.07103	0.00146529	0.00200414
LGALS8-AS1	1.0514	4.68e-05	7.44e-05
SNHG9	1.03281	4.53e-06	7.94e-06
AC145207.5	1.02039	1.29e-12	3.93e-12
GASAL1	1.01676	6.15e-13	1.94e-12
C9orf163	1.01356	5.35e-11	1.41e-10
Z93241.1	1.01207	0.00214453	0.00288518
AC127502.2	-1.00891	4.55e-16	1.91e-15
AC107884.1	-1.00997	5.46e-14	1.9e-13
NPTN-IT1	-1.02792	5.35e-18	2.69e-17
NR2F1-AS1	-1.03421	1.49e-20	9.98e-20
LINC01963	-1.03722	2.44e-24	2.84e-23
MIRLET7BHG	-1.03753	1.02e-16	4.57e-16
AL359962.2	-1.04023	2.41e-15	9.46e-15
AC007541.1	-1.0411	8.81e-23	7.99e-22
HOXA-AS2	-1.04287	7.92e-19	4.37e-18
XIST	-1.05047	8.76e-17	3.95e-16
AF111167.2	-1.05875	2.59e-24	2.98e-23
AC005519.1	-1.06686	6.36e-17	2.92e-16
AP000766.1	-1.06818	1.87e-24	2.19e-23
AC125603.2	-1.07586	1.97e-19	1.16e-18
AL603840.1	-1.07668	2.56e-11	6.96e-11
AL162586.1	-1.08067	4.79e-21	3.41e-20
ITGA9-AS1	-1.08914	4.19e-21	3e-20
AC103760.1	-1.09684	7.11e-19	3.94e-18
AC009090.3	-1.11216	5.87e-13	1.86e-12
LINC01550	-1.11616	2.55e-20	1.65e-19
AL158055.1	-1.12016	8.39e-12	2.36e-11
CKMT2-AS1	-1.12087	1.08e-28	2.75e-27
HOXA-AS3	-1.12165	3.7e-22	3.08e-21
AC048341.1	-1.12707	1.62e-17	7.77e-17
AF131215.6	-1.13087	1.17e-17	5.67e-17
AC010245.2	-1.14029	2.39e-26	3.77e-25
CRYZL2P-SEC16B	-1.14429	7.72e-18	3.83e-17
AC007686.3	-1.16656	2.44e-26	3.82e-25
AC005520.2	-1.16938	6.26e-22	4.98e-21
PSMG3-AS1	-1.17234	3.91e-27	7.31e-26
LINC00173	-1.17391	1.07e-11	3e-11
AC078881.1	-1.1801	5.59e-26	8.18e-25
LINC01091	-1.18771	3.43e-27	6.5e-26
AP000866.2	-1.20526	1.44e-22	1.27e-21
LINC02381	-1.21457	1.31e-27	2.69e-26
SNHG14	-1.21657	1.97e-23	1.96e-22
AC073569.3	-1.2341	1.32e-13	4.45e-13
FZD10-AS1	-1.24651	5.46e-22	4.41e-21
AL122035.2	-1.26098	4.56e-33	3.37e-31
AC021188.1	-1.26649	4.48e-25	5.81e-24
AL357054.4	-1.27185	1.22e-23	1.25e-22
AC007780.1	-1.28749	6.73e-21	4.75e-20
ZBED3-AS1	-1.28955	2.76e-24	3.15e-23
AC015726.1	-1.29364	2.18e-29	6.43e-28
EPB41L4A-AS1	-1.30676	7.69e-25	9.66e-24
AC025569.1	-1.30768	3.13e-23	3.01e-22
CCDC18-AS1	-1.30956	5.57e-22	4.48e-21
LINC01140	-1.31366	7.53e-17	3.43e-16
AP002761.3	-1.31389	5.59e-26	8.18e-25
LINC00663	-1.31606	1.81e-31	7.66e-30
DUBR	-1.32716	9.08e-27	1.58e-25
LINC00886	-1.3286	5.09e-24	5.49e-23
AP000253.1	-1.33145	0.00128372	0.001768
TBX5-AS1	-1.33696	6.14e-22	4.9e-21
AC124067.4	-1.34779	3.63e-18	1.86e-17
AC048382.2	-1.36661	2.3e-18	1.21e-17
AL121890.4	-1.36971	3.7e-13	1.2e-12
EGOT	-1.38769	5.21e-15	1.99e-14
AC010735.1	-1.39056	1.78e-16	7.8e-16
RAD51-AS1	-1.39123	4.57e-23	4.28e-22
ADIRF-AS1	-1.42557	1.87e-24	2.19e-23
SGMS1-AS1	-1.42895	6.24e-31	2.39e-29
AC005332.7	-1.44662	6e-21	4.25e-20
AC095055.1	-1.44781	1.55e-29	4.74e-28
AL359220.1	-1.44963	7.85e-26	1.13e-24
ADAMTS9-AS1	-1.46235	9.48e-31	3.5e-29
LINC00893	-1.46347	6.48e-21	4.58e-20
AC114980.1	-1.46411	1.21e-31	5.46e-30
LINC02568	-1.48076	2.39e-19	1.39e-18
AC087623.3	-1.49912	1.21e-22	1.07e-21
PCAT19	-1.50255	4.88e-28	1.11e-26
KLF3-AS1	-1.54995	8.33e-27	1.46e-25
DNMBP-AS1	-1.55637	7.79e-17	3.54e-16
DRAIC	-1.5613	3.33e-18	1.72e-17
AL049775.1	-1.56256	1.34e-26	2.25e-25
LINC00472	-1.56416	1.79e-20	1.18e-19
AL021368.2	-1.5764	9.48e-27	1.63e-25
AF131215.5	-1.57926	1.05e-22	9.38e-22
AP003486.1	-1.5896	1.36e-35	2.64e-33
SLC25A21-AS1	-1.59203	5.22e-28	1.17e-26
MIR3936HG	-1.59237	3.23e-32	1.83e-30
MIR100HG	-1.60943	4.24e-30	1.43e-28
MIR193BHG	-1.64314	1.16e-20	7.94e-20
AC129926.1	-1.64465	8e-12	2.26e-11
AC026367.2	-1.65786	5.4e-27	9.73e-26
LIPE-AS1	-1.65816	1.86e-27	3.76e-26
AC067852.3	-1.67906	1.46e-23	1.49e-22
LINC00641	-1.70432	4.3e-31	1.69e-29
DIO3OS	-1.72073	7.68e-26	1.11e-24
AC012555.1	-1.72428	1.38e-21	1.05e-20
AP001486.2	-1.73905	1.11e-32	6.99e-31
AL158206.1	-1.75907	9.14e-33	6.13e-31
LIFR-AS1	-1.80179	1.52e-29	4.66e-28
AL021578.1	-1.80901	4.94e-14	1.73e-13
MIR99AHG	-1.8418	6.85e-33	4.67e-31
AC011912.1	-1.84232	9.43e-30	3.02e-28
AC008759.3	-1.8589	2e-15	7.91e-15
MIR205HG	-1.85936	1.83e-15	7.27e-15
AL133355.1	-1.86799	1.26e-35	2.62e-33
RBPMS-AS1	-1.90328	2.82e-27	5.46e-26
GAS1RR	-1.9509	1.82e-29	5.44e-28
LINC01197	-1.98225	3.14e-30	1.08e-28
AC096733.2	-2.00048	2.68e-29	7.73e-28
AC021739.2	-2.01854	2.37e-32	1.38e-30
AC008147.2	-2.07657	3.14e-28	7.47e-27
RAMP2-AS1	-2.07787	8.43e-29	2.19e-27
MIR497HG	-2.29366	3.31e-34	3.42e-32
AC110597.1	-2.34728	5.93e-33	4.16e-31
LINC01359	-2.34765	2.32e-32	1.37e-30
RERG-IT1	-2.40578	2.5e-24	2.89e-23
MAGI2-AS3	-2.40911	5.51e-36	2e-33
AC092667.1	-2.49611	9.49e-30	3.02e-28
AC105046.1	-2.53489	1.57e-23	1.59e-22
MIR29B2CHG	-2.66591	5.2e-32	2.73e-30
FAM198B-AS1	-2.89838	2.72e-34	2.96e-32
AC147651.1	-3.0238	5.31e-24	5.71e-23
LINC02202	-3.02878	1.15e-34	1.61e-32
AC097478.1	-3.07216	1.52e-26	2.52e-25
AC004947.1	-3.12594	1.12e-35	2.55e-33
LINC01087	-3.36344	4.58e-22	3.75e-21
LINC01485	-3.5058	4.56e-25	5.9e-24
CARMN	-3.81678	2.18e-34	2.64e-32
AC104211.1	-4.22011	3.16e-34	3.36e-32
LINC01537	-4.2446	3.28e-37	2.38e-34
LINC01070	-5.55759	1.27e-33	1.08e-31

## Sheet: Table S7
DEM-IR-DEG pairs
miRNA	mRNA	cor	pvalue	Regulation
hsa-miR-19b-3p	POLR2F	0.187026	0.0473067	postive
hsa-miR-29b-3p	POLR2F	0.255392	0.00633162	postive
hsa-miR-106b-5p	POLR2F	0.34235	0.000205973	postive
hsa-miR-192-5p	POLR2F	0.303995	0.00106257	postive
hsa-miR-188-5p	POLR2F	0.249543	0.00768768	postive
hsa-miR-497-5p	POLR2F	0.280455	0.0026232	postive
hsa-miR-454-3p	POLR2F	0.220472	0.0189487	postive
hsa-miR-532-3p	POLR2F	0.193061	0.0404847	postive
hsa-miR-455-3p	POLR2F	0.198106	0.0354328	postive
hsa-miR-1301-3p	POLR2F	0.258674	0.00566758	postive
hsa-miR-30e-5p	POLR2F	0.232332	0.0132774	postive
hsa-miR-19a-3p	POLR2F	0.187214	0.0470807	postive
hsa-miR-33a-5p	POLR2F	0.428049	2.25e-06	postive
hsa-miR-200b-3p	POLR2F	0.342463	0.000204913	postive
hsa-miR-141-3p	POLR2F	0.281802	0.00249605	postive
hsa-miR-200c-3p	POLR2F	0.232894	0.0130498	postive
hsa-miR-200a-3p	POLR2F	0.321146	0.000523935	postive
hsa-miR-345-5p	POLR2F	0.358235	9.78e-05	postive
hsa-miR-429	POLR2F	0.243666	0.00930265	postive
hsa-miR-577	POLR2F	0.352818	0.000126683	postive
hsa-miR-31-5p	CD276	0.236645	0.0116174	postive
hsa-miR-199b-5p	CD276	0.232012	0.0134083	postive
hsa-miR-223-3p	CD276	0.193442	0.0400835	postive
hsa-miR-143-3p	CD276	0.350393	0.000141999	postive
hsa-miR-188-5p	CD276	0.236333	0.0117312	postive
hsa-miR-424-5p	CD276	0.217825	0.0204673	postive
hsa-miR-503-5p	CD276	0.26629	0.00435968	postive
hsa-miR-671-5p	CD276	0.187572	0.0466523	postive
hsa-miR-130a-5p	CD276	0.23423	0.0125229	postive
hsa-miR-193a-5p	CD276	0.216551	0.0212351	postive
hsa-miR-31-5p	STXBP1	0.18947	0.0444367	postive
hsa-miR-9-5p	STXBP1	0.254215	0.00658598	postive
hsa-miR-130b-3p	STXBP1	0.199371	0.0342528	postive
hsa-miR-455-3p	STXBP1	-0.209639	0.0258444	negative
hsa-miR-301b-3p	STXBP1	0.195242	0.0382315	postive
hsa-miR-182-5p	STXBP1	0.226935	0.0156425	postive
hsa-miR-142-5p	LAMP3	0.278213	0.00284783	postive
hsa-miR-335-5p	LAMP3	0.205755	0.028791	postive

## Sheet: Table S8
DEL-DEM pairs
lncRNA	miRNA	cor	pvalue	Regulation
LINC01359	hsa-miR-19b-3p	0.21615	0.021482	postive
LINC01096	hsa-miR-19b-3p	0.186368	0.048105	postive
RBPMS-AS1	hsa-miR-19b-3p	-0.18691	0.047446	negative
AP001486.2	hsa-miR-19b-3p	0.315067	0.000676	postive
AP000766.1	hsa-miR-19b-3p	0.287632	0.002007	postive
AC007541.1	hsa-miR-19b-3p	0.350922	0.000139	postive
AL359513.1	hsa-miR-19b-3p	0.292495	0.001668	postive
SNHG17	hsa-miR-19b-3p	0.303961	0.001064	postive
XIST	hsa-miR-19b-3p	0.194688	0.038793	postive
AL603840.1	hsa-miR-19b-3p	0.528799	1.74e-09	postive
NPTN-IT1	hsa-miR-19b-3p	0.193775	0.039735	postive
LINC00511	hsa-miR-19b-3p	0.198955	0.034637	postive
AL117329.1	hsa-miR-19b-3p	0.190197	0.043612	postive
AL021368.2	hsa-miR-19b-3p	0.371273	5.15e-05	postive
AC124798.1	hsa-miR-19b-3p	0.537754	8.16e-10	postive
SNHG3	hsa-miR-19b-3p	0.388845	2.08e-05	postive
DUBR	hsa-miR-19b-3p	0.366356	6.59e-05	postive
EPB41L4A-AS1	hsa-miR-19b-3p	0.243346	0.009398	postive
LINC00641	hsa-miR-19b-3p	0.254195	0.00659	postive
FIRRE	hsa-miR-19b-3p	0.241267	0.010043	postive
CCDC18-AS1	hsa-miR-19b-3p	0.186832	0.047541	postive
AL451050.2	hsa-miR-19b-3p	0.330527	0.00035	postive
ATP6V1B1-AS1	hsa-miR-19b-3p	0.523434	2.71e-09	postive
GASAL1	hsa-miR-19b-3p	-0.18579	0.048818	negative
AL161772.1	hsa-miR-19b-3p	0.361821	8.23e-05	postive
AP000845.1	hsa-miR-19b-3p	0.221363	0.01846	postive
AC068473.3	hsa-miR-19b-3p	0.249337	0.00774	postive
AC020928.1	hsa-miR-19b-3p	0.187337	0.046933	postive
AL031985.3	hsa-miR-19b-3p	0.198465	0.035095	postive
ZBED3-AS1	hsa-miR-19b-3p	0.220236	0.01908	postive
RAMP2-AS1	hsa-miR-19b-3p	0.322769	0.000489	postive
AC104521.1	hsa-miR-19b-3p	0.346574	0.00017	postive
AC005519.1	hsa-miR-19b-3p	0.230637	0.013984	postive
AC009005.1	hsa-miR-19b-3p	0.21687	0.021041	postive
CDKN2B-AS1	hsa-miR-19b-3p	0.238213	0.011061	postive
TMPO-AS1	hsa-miR-19b-3p	0.422473	3.14e-06	postive
MAGI2-AS3	hsa-miR-19b-3p	0.194881	0.038597	postive
FEZF1-AS1	hsa-miR-19b-3p	0.378556	3.56e-05	postive
AF131215.6	hsa-miR-19b-3p	0.226172	0.016004	postive
LINC01550	hsa-miR-19b-3p	-0.18737	0.046898	negative
AC092168.2	hsa-miR-19b-3p	0.191312	0.042371	postive
AC145207.5	hsa-miR-19b-3p	0.348926	0.000152	postive
C9orf163	hsa-miR-19b-3p	0.25736	0.005926	postive
AP000866.2	hsa-miR-19b-3p	0.290043	0.001832	postive
HOXC-AS3	hsa-miR-19b-3p	0.418466	3.98e-06	postive
AL049775.1	hsa-miR-19b-3p	0.250152	0.007535	postive
LINC01091	hsa-miR-19b-3p	0.245777	0.008691	postive
AC087623.3	hsa-miR-19b-3p	0.334101	0.000299	postive
MELTF-AS1	hsa-miR-19b-3p	0.433423	1.62e-06	postive
CYTOR	hsa-miR-19b-3p	-0.20924	0.026138	negative
AC048382.2	hsa-miR-19b-3p	0.186318	0.048166	postive
ITGA9-AS1	hsa-miR-19b-3p	0.264433	0.004651	postive
FZD10-AS1	hsa-miR-19b-3p	0.227982	0.015157	postive
AP001505.1	hsa-miR-19b-3p	0.187583	0.046639	postive
AL133215.2	hsa-miR-19b-3p	0.246166	0.008582	postive
AP002761.3	hsa-miR-19b-3p	-0.2707	0.003732	negative
SATB1-AS1	hsa-miR-19b-3p	0.285169	0.002202	postive
AC073569.3	hsa-miR-19b-3p	0.291688	0.00172	postive
AC022211.1	hsa-miR-19b-3p	0.219131	0.019705	postive
LINC02438	hsa-miR-19b-3p	0.190226	0.043579	postive
AC004816.1	hsa-miR-19b-3p	0.203433	0.030685	postive
AC026401.3	hsa-miR-19b-3p	0.307939	0.000906	postive
KLF3-AS1	hsa-miR-19b-3p	0.302113	0.001145	postive
AL158055.1	hsa-miR-19b-3p	0.3616	8.31e-05	postive
AC005730.3	hsa-miR-19b-3p	0.193918	0.039586	postive
AL049539.1	hsa-miR-19b-3p	0.227073	0.015578	postive
LINC01094	hsa-miR-19b-3p	-0.27466	0.00324	negative
SNHG1	hsa-miR-19b-3p	0.360617	8.72e-05	postive
AL353708.3	hsa-miR-29b-3p	0.248434	0.007972	postive
LINC01857	hsa-miR-29b-3p	0.400552	1.1e-05	postive
AC009686.2	hsa-miR-29b-3p	0.270161	0.003804	postive
RAD51-AS1	hsa-miR-29b-3p	0.206317	0.028348	postive
MIAT	hsa-miR-29b-3p	0.284172	0.002286	postive
AL122035.2	hsa-miR-29b-3p	0.253925	0.00665	postive
MIR3142HG	hsa-miR-29b-3p	0.314966	0.000679	postive
AL024507.2	hsa-miR-29b-3p	0.189324	0.044604	postive
AC004687.1	hsa-miR-29b-3p	0.382266	2.94e-05	postive
CCDC18-AS1	hsa-miR-29b-3p	0.210525	0.02521	postive
MIR3936HG	hsa-miR-29b-3p	0.235264	0.012128	postive
LINC01588	hsa-miR-29b-3p	0.205184	0.029248	postive
AC012236.1	hsa-miR-29b-3p	0.233469	0.012821	postive
AC009097.2	hsa-miR-29b-3p	0.194912	0.038566	postive
AC048382.2	hsa-miR-29b-3p	0.204582	0.029735	postive
LINC01485	hsa-miR-29b-3p	0.270653	0.003739	postive
AC007686.3	hsa-miR-29b-3p	0.233812	0.012686	postive
LGALS8-AS1	hsa-miR-29b-3p	0.195189	0.038286	postive
AL158206.1	hsa-miR-7-5p	0.266821	0.004279	postive
LIFR-AS1	hsa-miR-7-5p	0.293037	0.001634	postive
AC005332.7	hsa-miR-7-5p	0.198729	0.034847	postive
LINC01224	hsa-miR-7-5p	0.295703	0.001474	postive
AC124798.1	hsa-miR-7-5p	0.200245	0.033457	postive
AC010643.1	hsa-miR-7-5p	0.2256	0.016281	postive
AL451050.2	hsa-miR-7-5p	0.241975	0.009819	postive
AL161772.1	hsa-miR-7-5p	0.304392	0.001046	postive
AC020928.1	hsa-miR-7-5p	0.229078	0.014663	postive
ZBED3-AS1	hsa-miR-7-5p	0.189529	0.04437	postive
RAMP2-AS1	hsa-miR-7-5p	0.429819	2.02e-06	postive
CDKN2B-AS1	hsa-miR-7-5p	0.232157	0.013349	postive
TMPO-AS1	hsa-miR-7-5p	0.21998	0.019223	postive
DRAIC	hsa-miR-7-5p	0.211875	0.024268	postive
AL645608.6	hsa-miR-7-5p	0.231244	0.013727	postive
LINC00052	hsa-miR-7-5p	0.587235	8.12e-12	postive
C9orf163	hsa-miR-7-5p	0.22203	0.018101	postive
HOXC-AS3	hsa-miR-7-5p	0.465226	2.08e-07	postive
SNHG25	hsa-miR-7-5p	0.204059	0.030165	postive
AC011445.1	hsa-miR-7-5p	0.192484	0.0411	postive
LINC01087	hsa-miR-7-5p	0.236902	0.011525	postive
AC009097.2	hsa-miR-7-5p	0.254458	0.006533	postive
AL133215.2	hsa-miR-7-5p	0.270461	0.003764	postive
FER1L6-AS2	hsa-miR-7-5p	0.344184	0.000189	postive
LGALS8-AS1	hsa-miR-7-5p	0.375459	4.17e-05	postive
LINC01857	hsa-miR-142-5p	0.595544	3.46e-12	postive
RAD51-AS1	hsa-miR-142-5p	0.196111	0.037364	postive
AC005332.7	hsa-miR-142-5p	0.27444	0.003265	postive
MIAT	hsa-miR-142-5p	0.417374	4.24e-06	postive
AL122035.2	hsa-miR-142-5p	0.293741	0.00159	postive
MIR3142HG	hsa-miR-142-5p	0.300415	0.001225	postive
AC004687.1	hsa-miR-142-5p	0.551256	2.5e-10	postive
CCDC18-AS1	hsa-miR-142-5p	0.186251	0.048248	postive
MIR3936HG	hsa-miR-142-5p	0.303426	0.001087	postive
LINC01588	hsa-miR-142-5p	0.211768	0.024341	postive
LINC00052	hsa-miR-142-5p	0.309678	0.000845	postive
AC073046.1	hsa-miR-142-5p	0.255329	0.006345	postive
AC107884.1	hsa-miR-142-5p	0.188539	0.045512	postive
AL162586.1	hsa-miR-142-5p	0.2185	0.02007	postive
AC021188.1	hsa-miR-142-5p	0.252735	0.006919	postive
AC007686.3	hsa-miR-142-5p	0.253487	0.006748	postive
AL596094.1	hsa-miR-142-5p	0.237158	0.011433	postive
LGALS8-AS1	hsa-miR-142-5p	0.330371	0.000352	postive
AL353708.3	hsa-miR-106b-5p	0.315119	0.000675	postive
LINC01096	hsa-miR-106b-5p	0.239144	0.010741	postive
RBPMS-AS1	hsa-miR-106b-5p	-0.21864	0.019989	negative
AP001486.2	hsa-miR-106b-5p	0.206304	0.028358	postive
AP000766.1	hsa-miR-106b-5p	0.188725	0.045296	postive
HOTAIR	hsa-miR-106b-5p	0.20279	0.031228	postive
AC007541.1	hsa-miR-106b-5p	0.350486	0.000141	postive
SNHG17	hsa-miR-106b-5p	0.266677	0.004301	postive
AL603840.1	hsa-miR-106b-5p	0.324056	0.000463	postive
RAD51-AS1	hsa-miR-106b-5p	0.209765	0.025753	postive
AC005332.7	hsa-miR-106b-5p	0.230128	0.014203	postive
AC114271.1	hsa-miR-106b-5p	0.19457	0.038915	postive
LINC01224	hsa-miR-106b-5p	0.230513	0.014037	postive
AL021368.2	hsa-miR-106b-5p	0.365152	6.99e-05	postive
AC124798.1	hsa-miR-106b-5p	0.405497	8.37e-06	postive
AC010643.1	hsa-miR-106b-5p	0.23678	0.011569	postive
DUBR	hsa-miR-106b-5p	0.251797	0.007137	postive
MIR3142HG	hsa-miR-106b-5p	0.190984	0.042733	postive
LINC00641	hsa-miR-106b-5p	0.247793	0.00814	postive
AL451050.2	hsa-miR-106b-5p	0.221756	0.018247	postive
AL161772.1	hsa-miR-106b-5p	0.242687	0.009599	postive
AC020928.1	hsa-miR-106b-5p	0.200849	0.032916	postive
AL031985.3	hsa-miR-106b-5p	0.206691	0.028056	postive
ZBED3-AS1	hsa-miR-106b-5p	0.229746	0.014369	postive
MIR3936HG	hsa-miR-106b-5p	0.191761	0.041881	postive
RAMP2-AS1	hsa-miR-106b-5p	0.412898	5.5e-06	postive
AC104521.1	hsa-miR-106b-5p	0.190369	0.043419	postive
FOXD2-AS1	hsa-miR-106b-5p	0.204793	0.029564	postive
CDKN2B-AS1	hsa-miR-106b-5p	0.189854	0.043999	postive
TMPO-AS1	hsa-miR-106b-5p	0.296393	0.001435	postive
LINC01006	hsa-miR-106b-5p	0.291296	0.001746	postive
LINC00052	hsa-miR-106b-5p	0.281317	0.002541	postive
AC145207.5	hsa-miR-106b-5p	0.224952	0.016599	postive
AFAP1-AS1	hsa-miR-106b-5p	-0.19629	0.037187	negative
C9orf163	hsa-miR-106b-5p	0.200117	0.033573	postive
AP000866.2	hsa-miR-106b-5p	0.293467	0.001607	postive
HOXC-AS3	hsa-miR-106b-5p	0.469774	1.53e-07	postive
AC048344.4	hsa-miR-106b-5p	0.190512	0.043258	postive
PRR7-AS1	hsa-miR-106b-5p	0.204014	0.030202	postive
AC087623.3	hsa-miR-106b-5p	0.325636	0.000432	postive
MELTF-AS1	hsa-miR-106b-5p	0.276183	0.003066	postive
LINC01311	hsa-miR-106b-5p	0.228343	0.014993	postive
AC009097.2	hsa-miR-106b-5p	0.321048	0.000526	postive
AC048382.2	hsa-miR-106b-5p	0.253373	0.006773	postive
ITGA9-AS1	hsa-miR-106b-5p	0.18947	0.044437	postive
LINC01963	hsa-miR-106b-5p	0.229997	0.014259	postive
AL133215.2	hsa-miR-106b-5p	0.195787	0.037686	postive
AL163051.1	hsa-miR-106b-5p	0.213053	0.023471	postive
AC073569.3	hsa-miR-106b-5p	0.212653	0.023739	postive
AC012360.1	hsa-miR-106b-5p	0.198727	0.034849	postive
AC026401.3	hsa-miR-106b-5p	0.190034	0.043796	postive
LGALS8-AS1	hsa-miR-106b-5p	0.321459	0.000517	postive
KLF3-AS1	hsa-miR-106b-5p	0.195915	0.037558	postive
LINC01094	hsa-miR-106b-5p	-0.25305	0.006847	negative
SNHG1	hsa-miR-106b-5p	0.300165	0.001237	postive
AL353708.3	hsa-miR-423-3p	0.187379	0.046883	postive
AC114271.1	hsa-miR-423-3p	0.290341	0.001811	postive
AC010643.1	hsa-miR-423-3p	0.203886	0.030307	postive
PCAT6	hsa-miR-423-3p	0.195292	0.038181	postive
HOXC-AS3	hsa-miR-423-3p	0.186666	0.047742	postive
AL163051.1	hsa-miR-423-3p	0.195377	0.038096	postive
AC026401.3	hsa-miR-423-3p	0.392805	1.68e-05	postive
LGALS8-AS1	hsa-miR-423-3p	0.210282	0.025382	postive
AL139220.2	hsa-miR-423-3p	0.298829	0.001304	postive
LINC01359	hsa-miR-654-5p	0.810012	1.73e-27	postive
MIR29B2CHG	hsa-miR-654-5p	0.426509	2.47e-06	postive
AC025569.1	hsa-miR-654-5p	0.266273	0.004362	postive
XIST	hsa-miR-654-5p	0.864845	5.27e-35	postive
HOXA-AS3	hsa-miR-654-5p	0.589403	6.52e-12	postive
PVT1	hsa-miR-654-5p	0.397023	1.34e-05	postive
RAD51-AS1	hsa-miR-654-5p	0.392065	1.75e-05	postive
NPTN-IT1	hsa-miR-654-5p	0.869564	8.39e-36	postive
MIRLET7BHG	hsa-miR-654-5p	0.829792	6.92e-30	postive
AL117329.1	hsa-miR-654-5p	0.873913	1.45e-36	postive
AL021368.2	hsa-miR-654-5p	0.545465	4.18e-10	postive
LINC00893	hsa-miR-654-5p	0.674502	2.61e-16	postive
ALMS1-IT1	hsa-miR-654-5p	0.242383	0.009692	postive
ADAMTS9-AS1	hsa-miR-654-5p	0.846099	4.15e-32	postive
DUBR	hsa-miR-654-5p	0.535623	9.78e-10	postive
CKMT2-AS1	hsa-miR-654-5p	0.546966	3.66e-10	postive
MIR100HG	hsa-miR-654-5p	0.706873	2.16e-18	postive
RERG-IT1	hsa-miR-654-5p	0.613536	5.02e-13	postive
LINC00641	hsa-miR-654-5p	0.412129	5.75e-06	postive
SNHG14	hsa-miR-654-5p	0.733601	2.45e-20	postive
MIR99AHG	hsa-miR-654-5p	0.247899	0.008112	postive
FIRRE	hsa-miR-654-5p	0.48502	5.2e-08	postive
CCDC18-AS1	hsa-miR-654-5p	0.530525	1.5e-09	postive
ATP6V1B1-AS1	hsa-miR-654-5p	0.307013	0.000941	postive
LINC02202	hsa-miR-654-5p	0.412504	5.62e-06	postive
HOXA-AS2	hsa-miR-654-5p	0.365647	6.82e-05	postive
SGMS1-AS1	hsa-miR-654-5p	0.290754	0.001783	postive
AC110597.1	hsa-miR-654-5p	0.848173	2.08e-32	postive
AL121890.4	hsa-miR-654-5p	0.473239	1.2e-07	postive
AL031985.3	hsa-miR-654-5p	0.326157	0.000423	postive
ZBED3-AS1	hsa-miR-654-5p	0.628957	8.67e-14	postive
RAMP2-AS1	hsa-miR-654-5p	0.270367	0.003777	postive
AC104521.1	hsa-miR-654-5p	0.530603	1.49e-09	postive
AC005519.1	hsa-miR-654-5p	0.79601	5.92e-26	postive
LIPE-AS1	hsa-miR-654-5p	0.405244	8.49e-06	postive
CARMN	hsa-miR-654-5p	0.67205	3.66e-16	postive
CDKN2B-AS1	hsa-miR-654-5p	0.218387	0.020137	postive
AC048341.1	hsa-miR-654-5p	0.530578	1.5e-09	postive
ZNF571-AS1	hsa-miR-654-5p	0.243187	0.009447	postive
AL645608.6	hsa-miR-654-5p	0.41256	5.61e-06	postive
MAGI2-AS3	hsa-miR-654-5p	0.507601	9.57e-09	postive
NR2F1-AS1	hsa-miR-654-5p	0.23066	0.013974	postive
AC092168.2	hsa-miR-654-5p	0.87404	1.37e-36	postive
AC008147.2	hsa-miR-654-5p	0.862361	1.35e-34	postive
AC007780.1	hsa-miR-654-5p	0.569669	4.55e-11	postive
CRYZL2P-SEC16B	hsa-miR-654-5p	0.32087	0.00053	postive
AC095055.1	hsa-miR-654-5p	0.266857	0.004274	postive
AC145207.5	hsa-miR-654-5p	0.248326	0.008	postive
AC010735.1	hsa-miR-654-5p	0.20709	0.027748	postive
LINC00472	hsa-miR-654-5p	0.270428	0.003769	postive
DLEU2	hsa-miR-654-5p	0.413507	5.31e-06	postive
AP000253.1	hsa-miR-654-5p	0.270388	0.003774	postive
AC005540.1	hsa-miR-654-5p	0.793198	1.17e-25	postive
AC114980.1	hsa-miR-654-5p	0.794617	8.29e-26	postive
AP000866.2	hsa-miR-654-5p	0.225382	0.016388	postive
AL049775.1	hsa-miR-654-5p	0.716859	4.3e-19	postive
LINC00922	hsa-miR-654-5p	0.507276	9.81e-09	postive
LINC01091	hsa-miR-654-5p	0.793366	1.12e-25	postive
AC048344.4	hsa-miR-654-5p	0.706899	2.15e-18	postive
AL031710.2	hsa-miR-654-5p	0.501577	1.52e-08	postive
PRR7-AS1	hsa-miR-654-5p	0.494214	2.65e-08	postive
AC147651.1	hsa-miR-654-5p	0.195381	0.038092	postive
AC040169.3	hsa-miR-654-5p	0.72931	5.2e-20	postive
Z93241.1	hsa-miR-654-5p	0.457394	3.52e-07	postive
AC048382.2	hsa-miR-654-5p	0.533824	1.14e-09	postive
ITGA9-AS1	hsa-miR-654-5p	0.512352	6.59e-09	postive
LINC00887	hsa-miR-654-5p	0.719703	2.68e-19	postive
AL110115.1	hsa-miR-654-5p	0.870242	6.41e-36	postive
AGAP1-IT1	hsa-miR-654-5p	0.661224	1.57e-15	postive
EGOT	hsa-miR-654-5p	0.258103	0.005779	postive
GAS1RR	hsa-miR-654-5p	0.56316	8.41e-11	postive
AC011912.1	hsa-miR-654-5p	0.20082	0.032942	postive
AC021739.2	hsa-miR-654-5p	0.780739	2.07e-24	postive
AC073569.3	hsa-miR-654-5p	0.280504	0.002618	postive
AC022211.1	hsa-miR-654-5p	0.838793	4.41e-31	postive
LINC02438	hsa-miR-654-5p	0.829839	6.83e-30	postive
AC009090.3	hsa-miR-654-5p	0.267616	0.004162	postive
AC012360.1	hsa-miR-654-5p	0.202042	0.031869	postive
AC092667.1	hsa-miR-654-5p	0.412642	5.58e-06	postive
KLF3-AS1	hsa-miR-654-5p	0.810882	1.38e-27	postive
AF131215.5	hsa-miR-654-5p	0.27698	0.002979	postive
AC005730.3	hsa-miR-654-5p	0.867435	1.94e-35	postive
AL049539.1	hsa-miR-654-5p	0.856088	1.34e-33	postive
AC067852.3	hsa-miR-654-5p	0.834416	1.72e-30	postive
LINC01359	hsa-miR-760	0.197252	0.036249	postive
XIST	hsa-miR-760	0.22875	0.014809	postive
NPTN-IT1	hsa-miR-760	0.225413	0.016372	postive
AC114271.1	hsa-miR-760	0.270697	0.003733	postive
AL117329.1	hsa-miR-760	0.232463	0.013224	postive
ADAMTS9-AS1	hsa-miR-760	0.205961	0.028628	postive
DUBR	hsa-miR-760	0.253879	0.00666	postive
AP000845.1	hsa-miR-760	0.200185	0.033511	postive
AL031985.3	hsa-miR-760	0.185808	0.048792	postive
AC104521.1	hsa-miR-760	0.288935	0.001911	postive
FOXD2-AS1	hsa-miR-760	0.225308	0.016423	postive
TMPO-AS1	hsa-miR-760	0.222656	0.017769	postive
AC092168.2	hsa-miR-760	0.225592	0.016285	postive
AC008147.2	hsa-miR-760	0.190702	0.043046	postive
AC007780.1	hsa-miR-760	0.190263	0.043538	postive
DLEU2	hsa-miR-760	0.205022	0.029378	postive
AC005540.1	hsa-miR-760	0.269033	0.003959	postive
HOXC-AS3	hsa-miR-760	0.20121	0.032597	postive
LINC01091	hsa-miR-760	0.193388	0.040141	postive
AC048344.4	hsa-miR-760	0.279508	0.002716	postive
AL031710.2	hsa-miR-760	0.217529	0.020643	postive
PRR7-AS1	hsa-miR-760	0.191653	0.041999	postive
AC040169.3	hsa-miR-760	0.230623	0.01399	postive
ITGA9-AS1	hsa-miR-760	0.194653	0.03883	postive
AL163051.1	hsa-miR-760	0.232259	0.013307	postive
TYMSOS	hsa-miR-760	0.248347	0.007994	postive
AL110115.1	hsa-miR-760	0.219407	0.019548	postive
AC006058.3	hsa-miR-760	0.221559	0.018353	postive
AC022211.1	hsa-miR-760	0.237638	0.011262	postive
AL359220.1	hsa-miR-760	-0.22501	0.016568	negative
LINC02438	hsa-miR-760	0.264607	0.004623	postive
AC004816.1	hsa-miR-760	0.238334	0.011019	postive
AC012360.1	hsa-miR-760	0.457415	3.52e-07	postive
AC026401.3	hsa-miR-760	0.355382	0.000112	postive
LGALS8-AS1	hsa-miR-760	0.271992	0.003565	postive
AC005730.3	hsa-miR-760	0.215575	0.02184	postive
AL049539.1	hsa-miR-760	0.237641	0.011261	postive
AL139220.2	hsa-miR-760	0.263669	0.004776	postive
AC067852.3	hsa-miR-760	0.207345	0.027552	postive
AP001486.2	hsa-let-7c-5p	0.258626	0.005677	postive
HOTAIR	hsa-let-7c-5p	0.192951	0.040602	postive
AC007541.1	hsa-let-7c-5p	0.278806	0.002787	postive
AC011503.2	hsa-let-7c-5p	-0.20528	0.02917	negative
LIFR-AS1	hsa-let-7c-5p	0.28655	0.002091	postive
RAD51-AS1	hsa-let-7c-5p	0.285545	0.002171	postive
MIR497HG	hsa-let-7c-5p	0.566217	6.32e-11	postive
AC005332.7	hsa-let-7c-5p	0.388927	2.07e-05	postive
AL021368.2	hsa-let-7c-5p	0.355975	0.000109	postive
RHPN1-AS1	hsa-let-7c-5p	-0.19728	0.036219	negative
AL122035.2	hsa-let-7c-5p	0.239261	0.010702	postive
LINC00663	hsa-let-7c-5p	0.356776	0.000105	postive
ALMS1-IT1	hsa-let-7c-5p	-0.19047	0.043309	negative
AC097478.1	hsa-let-7c-5p	0.236986	0.011494	postive
CKMT2-AS1	hsa-let-7c-5p	0.224006	0.017073	postive
EPB41L4A-AS1	hsa-let-7c-5p	0.241571	0.009947	postive
AC004947.1	hsa-let-7c-5p	0.353295	0.000124	postive
MIR100HG	hsa-let-7c-5p	0.209477	0.025962	postive
LINC00641	hsa-let-7c-5p	0.271286	0.003655	postive
MIR99AHG	hsa-let-7c-5p	0.408738	6.97e-06	postive
LINC02202	hsa-let-7c-5p	0.249004	0.007825	postive
HOXA-AS2	hsa-let-7c-5p	0.319665	0.000558	postive
MIR3936HG	hsa-let-7c-5p	0.188434	0.045635	postive
CARMN	hsa-let-7c-5p	0.245738	0.008702	postive
LINC02381	hsa-let-7c-5p	0.326701	0.000413	postive
TMPO-AS1	hsa-let-7c-5p	-0.1854	0.049301	negative
MAGI2-AS3	hsa-let-7c-5p	0.382378	2.92e-05	postive
AL133355.1	hsa-let-7c-5p	0.260496	0.005326	postive
AC008759.3	hsa-let-7c-5p	0.312556	0.000751	postive
NR2F1-AS1	hsa-let-7c-5p	0.247438	0.008235	postive
AF131215.6	hsa-let-7c-5p	0.319075	0.000572	postive
TBX5-AS1	hsa-let-7c-5p	0.267889	0.004122	postive
AC010245.2	hsa-let-7c-5p	0.402207	1.01e-05	postive
CRYZL2P-SEC16B	hsa-let-7c-5p	0.224555	0.016796	postive
AC095055.1	hsa-let-7c-5p	0.190123	0.043696	postive
AC145207.5	hsa-let-7c-5p	-0.23005	0.014238	negative
MIR205HG	hsa-let-7c-5p	0.203738	0.03043	postive
PSMG3-AS1	hsa-let-7c-5p	0.20699	0.027825	postive
AP003486.1	hsa-let-7c-5p	0.291228	0.001751	postive
AC104211.1	hsa-let-7c-5p	0.354194	0.000119	postive
AFAP1-AS1	hsa-let-7c-5p	-0.20472	0.02962	negative
SLC25A21-AS1	hsa-let-7c-5p	0.20677	0.027994	postive
AC129926.1	hsa-let-7c-5p	0.21305	0.023473	postive
AC147651.1	hsa-let-7c-5p	0.377258	3.81e-05	postive
AC087623.3	hsa-let-7c-5p	0.187607	0.046611	postive
AL021578.1	hsa-let-7c-5p	0.280737	0.002596	postive
DIO3OS	hsa-let-7c-5p	0.253628	0.006716	postive
AC048382.2	hsa-let-7c-5p	0.197679	0.035839	postive
ITGA9-AS1	hsa-let-7c-5p	0.348004	0.000159	postive
AC015726.1	hsa-let-7c-5p	0.347802	0.00016	postive
TYMSOS	hsa-let-7c-5p	-0.20426	0.030001	negative
AP002761.3	hsa-let-7c-5p	0.296094	0.001451	postive
LINC02570	hsa-let-7c-5p	-0.20609	0.028528	negative
AC007686.3	hsa-let-7c-5p	0.259765	0.005461	postive
AC005520.2	hsa-let-7c-5p	0.243628	0.009314	postive
FAM198B-AS1	hsa-let-7c-5p	0.325986	0.000426	postive
LINC01197	hsa-let-7c-5p	0.218857	0.019863	postive
AC009090.3	hsa-let-7c-5p	0.254521	0.006519	postive
LINC01537	hsa-let-7c-5p	0.207813	0.027196	postive
AF131215.5	hsa-let-7c-5p	0.193489	0.040035	postive
AL359513.1	hsa-miR-31-5p	0.339116	0.000239	postive
MIR193BHG	hsa-miR-31-5p	0.443463	8.69e-07	postive
ALMS1-IT1	hsa-miR-31-5p	0.231531	0.013607	postive
GASAL1	hsa-miR-31-5p	0.439277	1.13e-06	postive
AL512363.1	hsa-miR-31-5p	0.291743	0.001717	postive
RAMP2-AS1	hsa-miR-31-5p	0.200652	0.033092	postive
CDKN2B-AS1	hsa-miR-31-5p	0.292883	0.001643	postive
TMPO-AS1	hsa-miR-31-5p	0.19208	0.041534	postive
MIR205HG	hsa-miR-31-5p	0.218338	0.020165	postive
DLEU2	hsa-miR-31-5p	0.338513	0.000245	postive
LINC01503	hsa-miR-31-5p	0.356548	0.000106	postive
LINC00460	hsa-miR-31-5p	0.534797	1.05e-09	postive
FZD10-AS1	hsa-miR-31-5p	0.347045	0.000166	postive
IGFL2-AS1	hsa-miR-31-5p	0.22782	0.015231	postive
AL353708.3	hsa-miR-32-5p	0.283491	0.002344	postive
LINC01857	hsa-miR-32-5p	0.321255	0.000522	postive
RBPMS-AS1	hsa-miR-32-5p	-0.20061	0.033129	negative
AC007541.1	hsa-miR-32-5p	0.293516	0.001604	postive
RAD51-AS1	hsa-miR-32-5p	0.287636	0.002007	postive
AC005332.7	hsa-miR-32-5p	0.318706	0.000581	postive
MIAT	hsa-miR-32-5p	0.308528	0.000885	postive
AL021368.2	hsa-miR-32-5p	0.36008	8.95e-05	postive
AL122035.2	hsa-miR-32-5p	0.26672	0.004295	postive
LINC00663	hsa-miR-32-5p	0.262386	0.004992	postive
AC010643.1	hsa-miR-32-5p	0.255048	0.006405	postive
LINC00893	hsa-miR-32-5p	0.19209	0.041523	postive
DUBR	hsa-miR-32-5p	0.202662	0.031337	postive
MIR3142HG	hsa-miR-32-5p	0.282932	0.002394	postive
AC004687.1	hsa-miR-32-5p	0.281199	0.002552	postive
CCDC18-AS1	hsa-miR-32-5p	0.253677	0.006705	postive
AL451050.2	hsa-miR-32-5p	0.220264	0.019064	postive
ZBED3-AS1	hsa-miR-32-5p	0.217525	0.020646	postive
MIR3936HG	hsa-miR-32-5p	0.366641	6.49e-05	postive
RAMP2-AS1	hsa-miR-32-5p	0.333542	0.000306	postive
FOXD2-AS1	hsa-miR-32-5p	0.237397	0.011348	postive
TMPO-AS1	hsa-miR-32-5p	0.187024	0.047308	postive
DRAIC	hsa-miR-32-5p	0.241496	0.00997	postive
LINC00052	hsa-miR-32-5p	0.382538	2.9e-05	postive
CRYZL2P-SEC16B	hsa-miR-32-5p	0.260351	0.005353	postive
C9orf163	hsa-miR-32-5p	0.272673	0.003479	postive
AP000866.2	hsa-miR-32-5p	0.312362	0.000757	postive
HOXC-AS3	hsa-miR-32-5p	0.325021	0.000444	postive
SLC25A21-AS1	hsa-miR-32-5p	0.28514	0.002205	postive
AC009097.2	hsa-miR-32-5p	0.234772	0.012315	postive
AC048382.2	hsa-miR-32-5p	0.306913	0.000945	postive
ITGA9-AS1	hsa-miR-32-5p	0.257168	0.005964	postive
AC125603.2	hsa-miR-32-5p	0.207095	0.027744	postive
AC007686.3	hsa-miR-32-5p	0.225802	0.016183	postive
AL596094.1	hsa-miR-32-5p	0.207029	0.027795	postive
LGALS8-AS1	hsa-miR-32-5p	0.452355	4.91e-07	postive
AL353708.3	hsa-miR-98-5p	0.238883	0.01083	postive
AL021368.2	hsa-miR-98-5p	0.185937	0.048633	postive
AC010643.1	hsa-miR-98-5p	0.410681	6.24e-06	postive
AC068473.3	hsa-miR-98-5p	0.256486	0.006103	postive
AFAP1-AS1	hsa-miR-98-5p	-0.24118	0.010072	negative
HOXC-AS3	hsa-miR-98-5p	0.25113	0.007296	postive
MELTF-AS1	hsa-miR-98-5p	0.188885	0.045111	postive
LGALS8-AS1	hsa-miR-98-5p	0.248734	0.007894	postive
AL353708.3	hsa-miR-192-5p	0.24601	0.008626	postive
LINC01857	hsa-miR-192-5p	0.220872	0.018727	postive
RBPMS-AS1	hsa-miR-192-5p	-0.18504	0.049749	negative
AC114271.1	hsa-miR-192-5p	0.233104	0.012966	postive
LINC01224	hsa-miR-192-5p	0.19089	0.042838	postive
MIR3142HG	hsa-miR-192-5p	0.276948	0.002982	postive
AL357054.4	hsa-miR-192-5p	0.230212	0.014166	postive
AL024507.2	hsa-miR-192-5p	0.254223	0.006584	postive
AL451050.2	hsa-miR-192-5p	0.309847	0.000839	postive
ZBED3-AS1	hsa-miR-192-5p	0.230719	0.013949	postive
MIR3936HG	hsa-miR-192-5p	0.316425	0.000639	postive
RAMP2-AS1	hsa-miR-192-5p	0.198908	0.034681	postive
FOXD2-AS1	hsa-miR-192-5p	0.272077	0.003554	postive
LINC01588	hsa-miR-192-5p	0.218258	0.020212	postive
TMPO-AS1	hsa-miR-192-5p	0.26594	0.004413	postive
LINC00052	hsa-miR-192-5p	0.293215	0.001622	postive
LINC01703	hsa-miR-192-5p	0.199003	0.034593	postive
C9orf163	hsa-miR-192-5p	0.310484	0.000817	postive
HOXC-AS3	hsa-miR-192-5p	0.250721	0.007396	postive
AC087289.5	hsa-miR-192-5p	0.231435	0.013647	postive
AC012360.1	hsa-miR-192-5p	0.207042	0.027785	postive
LGALS8-AS1	hsa-miR-192-5p	0.336359	0.00027	postive
SNHG1	hsa-miR-192-5p	0.196113	0.037361	postive
AC009686.2	hsa-miR-148a-3p	0.210675	0.025103	postive
PVT1	hsa-miR-148a-3p	-0.18505	0.049737	negative
RAD51-AS1	hsa-miR-148a-3p	0.19458	0.038904	postive
AC010643.1	hsa-miR-148a-3p	0.407651	7.41e-06	postive
AC097478.1	hsa-miR-148a-3p	0.32259	0.000493	postive
AC004947.1	hsa-miR-148a-3p	0.22444	0.016854	postive
AC145207.5	hsa-miR-148a-3p	-0.18786	0.046309	negative
AC104211.1	hsa-miR-148a-3p	0.293276	0.001619	postive
AC012236.1	hsa-miR-148a-3p	0.332386	0.000322	postive
LINC01485	hsa-miR-148a-3p	0.185366	0.049342	postive
U62317.3	hsa-miR-148a-3p	0.200426	0.033295	postive
AL353708.3	hsa-miR-187-3p	0.212675	0.023724	postive
LINC01096	hsa-miR-187-3p	0.251348	0.007244	postive
AC009686.2	hsa-miR-187-3p	0.204575	0.029741	postive
LINC01224	hsa-miR-187-3p	0.2506	0.007425	postive
AC010643.1	hsa-miR-187-3p	0.313359	0.000726	postive
SGMS1-AS1	hsa-miR-187-3p	0.207198	0.027665	postive
AL121890.4	hsa-miR-187-3p	-0.19625	0.037223	negative
RAMP2-AS1	hsa-miR-187-3p	0.259953	0.005426	postive
DRAIC	hsa-miR-187-3p	0.353487	0.000123	postive
LINC01006	hsa-miR-187-3p	0.29656	0.001425	postive
LINC00052	hsa-miR-187-3p	0.524287	2.52e-09	postive
HOXC-AS3	hsa-miR-187-3p	0.341933	0.00021	postive
SLC25A21-AS1	hsa-miR-187-3p	0.253866	0.006663	postive
AC125603.2	hsa-miR-187-3p	0.275935	0.003094	postive
AL133215.2	hsa-miR-187-3p	0.235826	0.011918	postive
LGALS8-AS1	hsa-miR-187-3p	0.389742	1.98e-05	postive
LINC01359	hsa-miR-199b-5p	0.298687	0.001311	postive
MIR29B2CHG	hsa-miR-199b-5p	0.344881	0.000183	postive
AC007541.1	hsa-miR-199b-5p	0.313327	0.000727	postive
AC011503.2	hsa-miR-199b-5p	-0.20019	0.033506	negative
LIFR-AS1	hsa-miR-199b-5p	0.21915	0.019695	postive
RAD51-AS1	hsa-miR-199b-5p	0.385392	2.5e-05	postive
NPTN-IT1	hsa-miR-199b-5p	0.201298	0.032519	postive
MIR497HG	hsa-miR-199b-5p	0.379907	3.32e-05	postive
AC005332.7	hsa-miR-199b-5p	0.291034	0.001764	postive
MIAT	hsa-miR-199b-5p	0.323162	0.000481	postive
MIRLET7BHG	hsa-miR-199b-5p	0.25163	0.007177	postive
AL021368.2	hsa-miR-199b-5p	0.41363	5.27e-06	postive
AL122035.2	hsa-miR-199b-5p	0.357635	0.000101	postive
LINC00663	hsa-miR-199b-5p	0.259295	0.005549	postive
LINC00893	hsa-miR-199b-5p	0.335913	0.000275	postive
ADAMTS9-AS1	hsa-miR-199b-5p	0.188752	0.045264	postive
DUBR	hsa-miR-199b-5p	0.269191	0.003937	postive
CKMT2-AS1	hsa-miR-199b-5p	0.403851	9.18e-06	postive
AC004947.1	hsa-miR-199b-5p	0.220436	0.018969	postive
MIR100HG	hsa-miR-199b-5p	0.418714	3.92e-06	postive
RERG-IT1	hsa-miR-199b-5p	0.189767	0.044098	postive
CCDC18-AS1	hsa-miR-199b-5p	0.387138	2.28e-05	postive
LINC02202	hsa-miR-199b-5p	0.439961	1.08e-06	postive
HOXA-AS2	hsa-miR-199b-5p	0.241775	0.009882	postive
AC110597.1	hsa-miR-199b-5p	0.256914	0.006016	postive
AL121890.4	hsa-miR-199b-5p	0.30581	0.000988	postive
MIR3936HG	hsa-miR-199b-5p	0.210346	0.025337	postive
AC005519.1	hsa-miR-199b-5p	0.320339	0.000542	postive
LIPE-AS1	hsa-miR-199b-5p	0.207498	0.027435	postive
CARMN	hsa-miR-199b-5p	0.420755	3.48e-06	postive
LINC02381	hsa-miR-199b-5p	0.335041	0.000286	postive
AC048341.1	hsa-miR-199b-5p	0.248565	0.007938	postive
TMPO-AS1	hsa-miR-199b-5p	-0.22328	0.017442	negative
MAGI2-AS3	hsa-miR-199b-5p	0.471712	1.34e-07	postive
AL133355.1	hsa-miR-199b-5p	0.273073	0.003429	postive
AC026367.2	hsa-miR-199b-5p	0.290527	0.001799	postive
AC008759.3	hsa-miR-199b-5p	0.195406	0.038066	postive
NR2F1-AS1	hsa-miR-199b-5p	0.326941	0.000409	postive
AF131215.6	hsa-miR-199b-5p	0.410511	6.3e-06	postive
AL354707.1	hsa-miR-199b-5p	-0.19021	0.043592	negative
TBX5-AS1	hsa-miR-199b-5p	0.27273	0.003472	postive
AC010245.2	hsa-miR-199b-5p	0.429465	2.07e-06	postive
AC008147.2	hsa-miR-199b-5p	0.223668	0.017245	postive
MIR205HG	hsa-miR-199b-5p	0.251893	0.007115	postive
PSMG3-AS1	hsa-miR-199b-5p	0.236682	0.011604	postive
AP003486.1	hsa-miR-199b-5p	0.306299	0.000969	postive
PCAT19	hsa-miR-199b-5p	0.272842	0.003458	postive
AC104211.1	hsa-miR-199b-5p	0.220811	0.018761	postive
AC005540.1	hsa-miR-199b-5p	0.234007	0.01261	postive
AFAP1-AS1	hsa-miR-199b-5p	-0.25763	0.005872	negative
AC114980.1	hsa-miR-199b-5p	0.294356	0.001553	postive
AL049775.1	hsa-miR-199b-5p	0.302931	0.001109	postive
LINC00922	hsa-miR-199b-5p	0.266301	0.004358	postive
AC129926.1	hsa-miR-199b-5p	0.242777	0.009571	postive
AC127502.2	hsa-miR-199b-5p	0.316705	0.000632	postive
AC147651.1	hsa-miR-199b-5p	0.401315	1.06e-05	postive
AL021578.1	hsa-miR-199b-5p	0.233801	0.01269	postive
AC009097.2	hsa-miR-199b-5p	0.193536	0.039985	postive
AC048382.2	hsa-miR-199b-5p	0.390399	1.91e-05	postive
ITGA9-AS1	hsa-miR-199b-5p	0.294999	0.001514	postive
AL162586.1	hsa-miR-199b-5p	0.282401	0.002441	postive
ADIRF-AS1	hsa-miR-199b-5p	0.282089	0.00247	postive
AC015726.1	hsa-miR-199b-5p	0.329122	0.000372	postive
LINC01070	hsa-miR-199b-5p	0.234395	0.012459	postive
AGAP1-IT1	hsa-miR-199b-5p	0.195009	0.038468	postive
GAS1RR	hsa-miR-199b-5p	0.265299	0.004513	postive
AC021739.2	hsa-miR-199b-5p	0.277666	0.002905	postive
AC007686.3	hsa-miR-199b-5p	0.45517	4.08e-07	postive
AC073569.3	hsa-miR-199b-5p	0.277895	0.002881	postive
FAM198B-AS1	hsa-miR-199b-5p	0.197005	0.036487	postive
LINC01197	hsa-miR-199b-5p	0.214179	0.02273	postive
AC009090.3	hsa-miR-199b-5p	0.25905	0.005596	postive
LINC01537	hsa-miR-199b-5p	0.195463	0.038009	postive
AC092667.1	hsa-miR-199b-5p	0.202183	0.031748	postive
KLF3-AS1	hsa-miR-199b-5p	0.273213	0.003412	postive
AF131215.5	hsa-miR-199b-5p	0.240666	0.010237	postive
AC005730.3	hsa-miR-199b-5p	0.199763	0.033894	postive
AL049539.1	hsa-miR-199b-5p	0.18727	0.047013	postive
AC067852.3	hsa-miR-199b-5p	0.220135	0.019136	postive
AL353708.3	hsa-miR-215-5p	0.22292	0.017631	postive
LINC01857	hsa-miR-215-5p	0.246642	0.008451	postive
AC009686.2	hsa-miR-215-5p	0.197609	0.035906	postive
AC005332.7	hsa-miR-215-5p	0.250469	0.007457	postive
MIAT	hsa-miR-215-5p	0.211471	0.024547	postive
AL021368.2	hsa-miR-215-5p	0.204532	0.029776	postive
AL122035.2	hsa-miR-215-5p	0.20906	0.026267	postive
MIR3142HG	hsa-miR-215-5p	0.22109	0.018608	postive
AL357054.4	hsa-miR-215-5p	0.197431	0.036077	postive
AL451050.2	hsa-miR-215-5p	0.187996	0.04615	postive
SGMS1-AS1	hsa-miR-215-5p	0.18894	0.045047	postive
ZBED3-AS1	hsa-miR-215-5p	0.199223	0.034389	postive
MIR3936HG	hsa-miR-215-5p	0.343518	0.000195	postive
RAMP2-AS1	hsa-miR-215-5p	0.237607	0.011273	postive
FOXD2-AS1	hsa-miR-215-5p	0.242591	0.009628	postive
LINC00052	hsa-miR-215-5p	0.42749	2.33e-06	postive
AP003486.1	hsa-miR-215-5p	0.20906	0.026267	postive
C9orf163	hsa-miR-215-5p	0.21965	0.019409	postive
AP000866.2	hsa-miR-215-5p	0.228364	0.014983	postive
LINC01087	hsa-miR-215-5p	0.196349	0.037129	postive
AC087289.5	hsa-miR-215-5p	0.211828	0.0243	postive
AP002761.3	hsa-miR-215-5p	0.21769	0.020547	postive
LINC01070	hsa-miR-215-5p	0.241733	0.009895	postive
LGALS8-AS1	hsa-miR-215-5p	0.325544	0.000434	postive
AC009686.2	hsa-miR-223-3p	0.208221	0.026889	postive
MIR193BHG	hsa-miR-223-3p	0.375229	4.22e-05	postive
AC114271.1	hsa-miR-223-3p	0.271865	0.003581	postive
GASAL1	hsa-miR-223-3p	0.255166	0.00638	postive
AC095055.1	hsa-miR-223-3p	-0.22237	0.017922	negative
MIR205HG	hsa-miR-223-3p	0.19064	0.043116	postive
CYTOR	hsa-miR-223-3p	0.303049	0.001104	postive
LINC00460	hsa-miR-223-3p	0.385055	2.54e-05	postive
AC006058.3	hsa-miR-223-3p	0.357777	0.0001	postive
HOTAIR	hsa-miR-143-3p	0.192497	0.041085	postive
AC011503.2	hsa-miR-143-3p	-0.19126	0.042426	negative
MIR497HG	hsa-miR-143-3p	0.486303	4.74e-08	postive
AC005332.7	hsa-miR-143-3p	0.212182	0.024058	postive
AL590617.2	hsa-miR-143-3p	0.273055	0.003432	postive
AL122035.2	hsa-miR-143-3p	0.196005	0.037469	postive
EPB41L4A-AS1	hsa-miR-143-3p	0.213319	0.023294	postive
AC004947.1	hsa-miR-143-3p	0.385657	2.46e-05	postive
LINC02202	hsa-miR-143-3p	0.409394	6.72e-06	postive
HOXA-AS2	hsa-miR-143-3p	0.204907	0.029471	postive
CARMN	hsa-miR-143-3p	0.205188	0.029244	postive
LINC02381	hsa-miR-143-3p	0.319904	0.000552	postive
DRAIC	hsa-miR-143-3p	0.301321	0.001182	postive
MAGI2-AS3	hsa-miR-143-3p	0.271737	0.003597	postive
AC008759.3	hsa-miR-143-3p	0.285981	0.002136	postive
NR2F1-AS1	hsa-miR-143-3p	0.35422	0.000119	postive
AC010245.2	hsa-miR-143-3p	0.302444	0.00113	postive
CRYZL2P-SEC16B	hsa-miR-143-3p	0.191534	0.042128	postive
AC145207.5	hsa-miR-143-3p	-0.19677	0.036717	negative
AP003486.1	hsa-miR-143-3p	0.196546	0.036935	postive
AC104211.1	hsa-miR-143-3p	0.354646	0.000116	postive
AFAP1-AS1	hsa-miR-143-3p	-0.22763	0.015319	negative
AP000866.2	hsa-miR-143-3p	0.235632	0.01199	postive
SLC25A21-AS1	hsa-miR-143-3p	0.235963	0.011867	postive
DIO3OS	hsa-miR-143-3p	0.213646	0.023078	postive
CYTOR	hsa-miR-143-3p	0.293804	0.001586	postive
ITGA9-AS1	hsa-miR-143-3p	0.189342	0.044583	postive
AC125603.2	hsa-miR-143-3p	0.251256	0.007266	postive
AP002761.3	hsa-miR-143-3p	0.252069	0.007073	postive
LINC02570	hsa-miR-143-3p	-0.19384	0.039663	negative
AC005520.2	hsa-miR-143-3p	0.255441	0.006321	postive
FAM198B-AS1	hsa-miR-143-3p	0.27338	0.003392	postive
LINC01197	hsa-miR-143-3p	0.327283	0.000403	postive
LGALS8-AS1	hsa-miR-143-3p	0.197118	0.036378	postive
AL353708.3	hsa-miR-9-5p	0.189948	0.043893	postive
AP001486.2	hsa-miR-9-5p	0.43681	1.32e-06	postive
AP000766.1	hsa-miR-9-5p	0.329772	0.000361	postive
AC007541.1	hsa-miR-9-5p	0.195511	0.037962	postive
AL359513.1	hsa-miR-9-5p	0.558443	1.3e-10	postive
AC114271.1	hsa-miR-9-5p	0.293939	0.001578	postive
RHPN1-AS1	hsa-miR-9-5p	0.388315	2.14e-05	postive
AC124798.1	hsa-miR-9-5p	0.37772	3.72e-05	postive
ALMS1-IT1	hsa-miR-9-5p	0.358759	9.54e-05	postive
EPB41L4A-AS1	hsa-miR-9-5p	0.212704	0.023704	postive
LINC00641	hsa-miR-9-5p	0.328771	0.000377	postive
AL161772.1	hsa-miR-9-5p	0.247478	0.008224	postive
AP000845.1	hsa-miR-9-5p	0.200251	0.033452	postive
AC068473.3	hsa-miR-9-5p	0.286687	0.00208	postive
AC109322.1	hsa-miR-9-5p	0.300613	0.001216	postive
RAMP2-AS1	hsa-miR-9-5p	0.364551	7.2e-05	postive
AC104521.1	hsa-miR-9-5p	0.254468	0.006531	postive
FOXD2-AS1	hsa-miR-9-5p	0.361532	8.34e-05	postive
CDKN2B-AS1	hsa-miR-9-5p	0.223011	0.017584	postive
TMPO-AS1	hsa-miR-9-5p	0.371699	5.05e-05	postive
AL645608.6	hsa-miR-9-5p	0.185516	0.049155	postive
AC145207.5	hsa-miR-9-5p	0.204939	0.029445	postive
PCAT6	hsa-miR-9-5p	0.2036	0.030546	postive
DLEU2	hsa-miR-9-5p	0.292693	0.001655	postive
C9orf163	hsa-miR-9-5p	0.282613	0.002422	postive
AP000866.2	hsa-miR-9-5p	0.398447	1.24e-05	postive
HOXC-AS3	hsa-miR-9-5p	0.201283	0.032532	postive
AC087623.3	hsa-miR-9-5p	0.373853	4.53e-05	postive
LINC01503	hsa-miR-9-5p	0.197849	0.035677	postive
Z93241.1	hsa-miR-9-5p	0.37513	4.24e-05	postive
MIR4435-2HG	hsa-miR-9-5p	-0.20828	0.026847	negative
FZD10-AS1	hsa-miR-9-5p	0.528247	1.82e-09	postive
AP001505.1	hsa-miR-9-5p	0.192788	0.040774	postive
TYMSOS	hsa-miR-9-5p	0.366525	6.53e-05	postive
AL512413.1	hsa-miR-9-5p	0.342753	0.000202	postive
AL158055.1	hsa-miR-9-5p	0.248158	0.008044	postive
LINC01094	hsa-miR-9-5p	-0.21323	0.023353	negative
AL353708.3	hsa-miR-188-5p	0.285658	0.002162	postive
RBPMS-AS1	hsa-miR-188-5p	-0.19516	0.03831	negative
AL603840.1	hsa-miR-188-5p	0.193581	0.039938	postive
LIFR-AS1	hsa-miR-188-5p	0.300525	0.00122	postive
AL021368.2	hsa-miR-188-5p	0.260036	0.005411	postive
SNHG3	hsa-miR-188-5p	0.323158	0.000481	postive
MIR3142HG	hsa-miR-188-5p	0.207683	0.027294	postive
AL024507.2	hsa-miR-188-5p	0.284301	0.002275	postive
AL451050.2	hsa-miR-188-5p	0.306884	0.000946	postive
LINC02202	hsa-miR-188-5p	0.200014	0.033666	postive
HOXA-AS2	hsa-miR-188-5p	0.211461	0.024553	postive
ZBED3-AS1	hsa-miR-188-5p	0.398776	1.22e-05	postive
MIR3936HG	hsa-miR-188-5p	0.270526	0.003755	postive
FOXD2-AS1	hsa-miR-188-5p	0.201356	0.032468	postive
AL645608.6	hsa-miR-188-5p	0.259232	0.005561	postive
CRYZL2P-SEC16B	hsa-miR-188-5p	0.195754	0.037718	postive
HOXC-AS3	hsa-miR-188-5p	0.212976	0.023522	postive
AL049775.1	hsa-miR-188-5p	0.209515	0.025934	postive
SNHG25	hsa-miR-188-5p	0.224957	0.016596	postive
AC011445.1	hsa-miR-188-5p	0.254078	0.006616	postive
PRR7-AS1	hsa-miR-188-5p	0.288225	0.001963	postive
MELTF-AS1	hsa-miR-188-5p	0.19915	0.034457	postive
LINC01311	hsa-miR-188-5p	0.268568	0.004025	postive
AC009097.2	hsa-miR-188-5p	0.215007	0.022198	postive
AC048382.2	hsa-miR-188-5p	0.276791	0.002999	postive
LINC01070	hsa-miR-188-5p	0.207942	0.027099	postive
LGALS8-AS1	hsa-miR-188-5p	0.257516	0.005894	postive
KLF3-AS1	hsa-miR-188-5p	0.229417	0.014513	postive
AL158206.1	hsa-miR-195-5p	0.22428	0.016934	postive
RAD51-AS1	hsa-miR-195-5p	0.29107	0.001762	postive
MIR497HG	hsa-miR-195-5p	0.38939	2.02e-05	postive
AC005332.7	hsa-miR-195-5p	0.284767	0.002236	postive
AL021368.2	hsa-miR-195-5p	0.215279	0.022026	postive
AL122035.2	hsa-miR-195-5p	0.36534	6.92e-05	postive
LINC00663	hsa-miR-195-5p	0.261978	0.005062	postive
AC004947.1	hsa-miR-195-5p	0.441241	1e-06	postive
MIR3936HG	hsa-miR-195-5p	0.193328	0.040203	postive
DRAIC	hsa-miR-195-5p	0.320991	0.000527	postive
MAGI2-AS3	hsa-miR-195-5p	0.242336	0.009707	postive
AL133355.1	hsa-miR-195-5p	0.233984	0.012619	postive
AF131215.6	hsa-miR-195-5p	0.285013	0.002215	postive
LINC02321	hsa-miR-195-5p	0.22165	0.018305	postive
AC010245.2	hsa-miR-195-5p	0.38777	2.2e-05	postive
LINC01006	hsa-miR-195-5p	0.207974	0.027075	postive
LINC00052	hsa-miR-195-5p	0.207416	0.027498	postive
CRYZL2P-SEC16B	hsa-miR-195-5p	0.185783	0.048823	postive
LINC00886	hsa-miR-195-5p	0.236289	0.011747	postive
AP003486.1	hsa-miR-195-5p	0.246692	0.008437	postive
PCAT19	hsa-miR-195-5p	0.228482	0.01493	postive
AC104211.1	hsa-miR-195-5p	0.339417	0.000235	postive
AP000253.1	hsa-miR-195-5p	0.200663	0.033082	postive
AP000866.2	hsa-miR-195-5p	0.264646	0.004617	postive
SLC25A21-AS1	hsa-miR-195-5p	0.349204	0.00015	postive
AC129926.1	hsa-miR-195-5p	0.300932	0.0012	postive
AC127502.2	hsa-miR-195-5p	0.270561	0.003751	postive
AC147651.1	hsa-miR-195-5p	0.224547	0.0168	postive
AL021578.1	hsa-miR-195-5p	0.32629	0.00042	postive
DIO3OS	hsa-miR-195-5p	0.205858	0.02871	postive
AC009097.2	hsa-miR-195-5p	0.236207	0.011777	postive
AC048382.2	hsa-miR-195-5p	0.214773	0.022348	postive
ITGA9-AS1	hsa-miR-195-5p	0.240846	0.010179	postive
AC125603.2	hsa-miR-195-5p	0.28032	0.002636	postive
AC015726.1	hsa-miR-195-5p	0.298183	0.001338	postive
AL512413.1	hsa-miR-195-5p	0.19072	0.043027	postive
AP002761.3	hsa-miR-195-5p	0.233019	0.013	postive
LINC01070	hsa-miR-195-5p	0.222076	0.018076	postive
AGAP1-IT1	hsa-miR-195-5p	0.275521	0.00314	postive
AC007686.3	hsa-miR-195-5p	0.376923	3.87e-05	postive
FAM198B-AS1	hsa-miR-195-5p	0.30221	0.001141	postive
AL359220.1	hsa-miR-195-5p	0.242038	0.0098	postive
LINC01197	hsa-miR-195-5p	0.226012	0.016082	postive
AC092667.1	hsa-miR-195-5p	0.211302	0.024664	postive
LINC01359	hsa-miR-301a-3p	0.208681	0.026547	postive
AL353708.3	hsa-miR-301a-3p	0.232099	0.013373	postive
XIST	hsa-miR-301a-3p	0.24009	0.010425	postive
NPTN-IT1	hsa-miR-301a-3p	0.233627	0.012758	postive
AL117329.1	hsa-miR-301a-3p	0.249033	0.007817	postive
AL021368.2	hsa-miR-301a-3p	0.219379	0.019563	postive
AC010643.1	hsa-miR-301a-3p	0.349353	0.000149	postive
ADAMTS9-AS1	hsa-miR-301a-3p	0.203423	0.030693	postive
DUBR	hsa-miR-301a-3p	0.223913	0.01712	postive
AC110597.1	hsa-miR-301a-3p	0.189855	0.043999	postive
AL031985.3	hsa-miR-301a-3p	0.267973	0.00411	postive
RAMP2-AS1	hsa-miR-301a-3p	0.225978	0.016098	postive
AC005519.1	hsa-miR-301a-3p	0.212715	0.023697	postive
CDKN2B-AS1	hsa-miR-301a-3p	0.206651	0.028087	postive
AC092168.2	hsa-miR-301a-3p	0.236437	0.011693	postive
AC008147.2	hsa-miR-301a-3p	0.202856	0.031172	postive
DLEU2	hsa-miR-301a-3p	0.203305	0.030793	postive
AC005540.1	hsa-miR-301a-3p	0.189942	0.0439	postive
LINC01091	hsa-miR-301a-3p	0.247	0.008353	postive
AC048344.4	hsa-miR-301a-3p	0.19093	0.042793	postive
AL031710.2	hsa-miR-301a-3p	0.439055	1.15e-06	postive
AC040169.3	hsa-miR-301a-3p	0.237324	0.011374	postive
LINC00887	hsa-miR-301a-3p	0.198223	0.035322	postive
AL110115.1	hsa-miR-301a-3p	0.228839	0.014769	postive
AP002761.3	hsa-miR-301a-3p	-0.24077	0.010203	negative
AC022211.1	hsa-miR-301a-3p	0.251899	0.007113	postive
LINC02438	hsa-miR-301a-3p	0.28888	0.001915	postive
AC012360.1	hsa-miR-301a-3p	0.222576	0.017812	postive
AC026401.3	hsa-miR-301a-3p	0.384602	2.6e-05	postive
KLF3-AS1	hsa-miR-301a-3p	0.25549	0.006311	postive
AC005730.3	hsa-miR-301a-3p	0.248893	0.007853	postive
AL049539.1	hsa-miR-301a-3p	0.290359	0.00181	postive
AL139220.2	hsa-miR-301a-3p	0.204499	0.029803	postive
AC067852.3	hsa-miR-301a-3p	0.253861	0.006664	postive
RBPMS-AS1	hsa-miR-296-5p	-0.22607	0.016055	negative
LIFR-AS1	hsa-miR-296-5p	0.187513	0.046722	postive
MIR497HG	hsa-miR-296-5p	0.201999	0.031907	postive
AL161772.1	hsa-miR-296-5p	0.272467	0.003505	postive
AC068473.3	hsa-miR-296-5p	0.219622	0.019425	postive
LIPE-AS1	hsa-miR-296-5p	0.244135	0.009164	postive
AL645608.6	hsa-miR-296-5p	0.220554	0.018903	postive
PCAT6	hsa-miR-296-5p	0.209894	0.025661	postive
LINC00472	hsa-miR-296-5p	0.349478	0.000148	postive
SNHG25	hsa-miR-296-5p	0.195234	0.03824	postive
AC011445.1	hsa-miR-296-5p	0.342248	0.000207	postive
LINC01311	hsa-miR-296-5p	0.221126	0.018589	postive
AC009097.2	hsa-miR-296-5p	0.240262	0.010369	postive
CASC8	hsa-miR-296-5p	0.35046	0.000142	postive
U47924.1	hsa-miR-296-5p	0.242419	0.009681	postive
AC021188.1	hsa-miR-296-5p	0.329025	0.000373	postive
FER1L6-AS2	hsa-miR-296-5p	0.421476	3.34e-06	postive
AL596094.1	hsa-miR-296-5p	0.239114	0.010752	postive
LINC01094	hsa-miR-296-5p	-0.20994	0.025624	negative
LINC01359	hsa-miR-130b-3p	0.478892	8.07e-08	postive
LINC01096	hsa-miR-130b-3p	0.205119	0.029299	postive
RBPMS-AS1	hsa-miR-130b-3p	-0.19886	0.034726	negative
AP001486.2	hsa-miR-130b-3p	0.263513	0.004801	postive
AC007541.1	hsa-miR-130b-3p	0.254472	0.00653	postive
XIST	hsa-miR-130b-3p	0.509195	8.45e-09	postive
AL603840.1	hsa-miR-130b-3p	0.208925	0.026366	postive
HOXA-AS3	hsa-miR-130b-3p	0.371154	5.19e-05	postive
PVT1	hsa-miR-130b-3p	0.261214	0.005197	postive
RAD51-AS1	hsa-miR-130b-3p	0.201742	0.032131	postive
NPTN-IT1	hsa-miR-130b-3p	0.501956	1.48e-08	postive
AC005332.7	hsa-miR-130b-3p	0.188145	0.045974	postive
LINC01270	hsa-miR-130b-3p	-0.18991	0.043931	negative
MIRLET7BHG	hsa-miR-130b-3p	0.436131	1.37e-06	postive
AL117329.1	hsa-miR-130b-3p	0.517201	4.48e-09	postive
AL021368.2	hsa-miR-130b-3p	0.448724	6.21e-07	postive
AC105046.1	hsa-miR-130b-3p	0.221514	0.018378	postive
AC124798.1	hsa-miR-130b-3p	0.378033	3.66e-05	postive
LINC00893	hsa-miR-130b-3p	0.341088	0.000218	postive
ALMS1-IT1	hsa-miR-130b-3p	0.204299	0.029967	postive
ADAMTS9-AS1	hsa-miR-130b-3p	0.462005	2.59e-07	postive
DUBR	hsa-miR-130b-3p	0.486037	4.83e-08	postive
CKMT2-AS1	hsa-miR-130b-3p	0.328589	0.00038	postive
MIR100HG	hsa-miR-130b-3p	0.427407	2.34e-06	postive
RERG-IT1	hsa-miR-130b-3p	0.337595	0.000255	postive
LINC00641	hsa-miR-130b-3p	0.533617	1.16e-09	postive
SNHG14	hsa-miR-130b-3p	0.379743	3.35e-05	postive
FIRRE	hsa-miR-130b-3p	0.255459	0.006317	postive
CCDC18-AS1	hsa-miR-130b-3p	0.293242	0.001621	postive
ATP6V1B1-AS1	hsa-miR-130b-3p	0.227315	0.015465	postive
LINC02202	hsa-miR-130b-3p	0.344737	0.000185	postive
HOXA-AS2	hsa-miR-130b-3p	0.201611	0.032245	postive
AL161772.1	hsa-miR-130b-3p	0.369776	5.56e-05	postive
AC110597.1	hsa-miR-130b-3p	0.444729	8.02e-07	postive
AC068473.3	hsa-miR-130b-3p	0.243423	0.009375	postive
AL121890.4	hsa-miR-130b-3p	0.26022	0.005377	postive
AL031985.3	hsa-miR-130b-3p	0.419101	3.84e-06	postive
ZBED3-AS1	hsa-miR-130b-3p	0.405838	8.21e-06	postive
RAMP2-AS1	hsa-miR-130b-3p	0.502923	1.37e-08	postive
AC104521.1	hsa-miR-130b-3p	0.375533	4.16e-05	postive
FOXD2-AS1	hsa-miR-130b-3p	0.271792	0.00359	postive
LINC01588	hsa-miR-130b-3p	-0.20109	0.032705	negative
AC005519.1	hsa-miR-130b-3p	0.516323	4.81e-09	postive
CARMN	hsa-miR-130b-3p	0.363238	7.68e-05	postive
CDKN2B-AS1	hsa-miR-130b-3p	0.250618	0.007421	postive
LINC02381	hsa-miR-130b-3p	0.253329	0.006783	postive
AC048341.1	hsa-miR-130b-3p	0.271162	0.003672	postive
TMPO-AS1	hsa-miR-130b-3p	0.232156	0.013349	postive
ZNF571-AS1	hsa-miR-130b-3p	0.201043	0.032744	postive
AL645608.6	hsa-miR-130b-3p	0.378716	3.53e-05	postive
MAGI2-AS3	hsa-miR-130b-3p	0.347118	0.000165	postive
AC092168.2	hsa-miR-130b-3p	0.489989	3.62e-08	postive
AC008147.2	hsa-miR-130b-3p	0.471741	1.33e-07	postive
AC007780.1	hsa-miR-130b-3p	0.384801	2.57e-05	postive
AC095055.1	hsa-miR-130b-3p	0.245034	0.008902	postive
AC145207.5	hsa-miR-130b-3p	0.270254	0.003792	postive
DLEU2	hsa-miR-130b-3p	0.31627	0.000643	postive
AC005540.1	hsa-miR-130b-3p	0.439169	1.14e-06	postive
AC114980.1	hsa-miR-130b-3p	0.382677	2.88e-05	postive
AP000866.2	hsa-miR-130b-3p	0.362967	7.78e-05	postive
HOXC-AS3	hsa-miR-130b-3p	0.22361	0.017275	postive
AL049775.1	hsa-miR-130b-3p	0.412845	5.51e-06	postive
LINC00922	hsa-miR-130b-3p	0.229804	0.014343	postive
LINC01091	hsa-miR-130b-3p	0.536766	8.87e-10	postive
AC048344.4	hsa-miR-130b-3p	0.436659	1.33e-06	postive
AL031710.2	hsa-miR-130b-3p	0.364357	7.27e-05	postive
PRR7-AS1	hsa-miR-130b-3p	0.483815	5.68e-08	postive
AC087623.3	hsa-miR-130b-3p	0.322613	0.000492	postive
AC040169.3	hsa-miR-130b-3p	0.427044	2.39e-06	postive
Z93241.1	hsa-miR-130b-3p	0.340695	0.000222	postive
AC048382.2	hsa-miR-130b-3p	0.364484	7.22e-05	postive
ITGA9-AS1	hsa-miR-130b-3p	0.385914	2.43e-05	postive
LINC00887	hsa-miR-130b-3p	0.404454	8.87e-06	postive
LINC01963	hsa-miR-130b-3p	0.253053	0.006846	postive
AL133215.2	hsa-miR-130b-3p	0.210882	0.024957	postive
AL110115.1	hsa-miR-130b-3p	0.486071	4.82e-08	postive
AGAP1-IT1	hsa-miR-130b-3p	0.396751	1.36e-05	postive
GAS1RR	hsa-miR-130b-3p	0.232154	0.01335	postive
AC021739.2	hsa-miR-130b-3p	0.424226	2.83e-06	postive
AC073569.3	hsa-miR-130b-3p	0.297993	0.001348	postive
AC022211.1	hsa-miR-130b-3p	0.519487	3.73e-09	postive
LINC02438	hsa-miR-130b-3p	0.490554	3.48e-08	postive
AC012360.1	hsa-miR-130b-3p	0.280399	0.002629	postive
AC026401.3	hsa-miR-130b-3p	0.23441	0.012454	postive
AC092667.1	hsa-miR-130b-3p	0.239874	0.010497	postive
KLF3-AS1	hsa-miR-130b-3p	0.518398	4.07e-09	postive
AC005730.3	hsa-miR-130b-3p	0.489133	3.86e-08	postive
AL049539.1	hsa-miR-130b-3p	0.498098	1.98e-08	postive
LINC01094	hsa-miR-130b-3p	-0.23454	0.012404	negative
AC067852.3	hsa-miR-130b-3p	0.494561	2.58e-08	postive
SNHG1	hsa-miR-130b-3p	0.227755	0.015261	postive
AL353708.3	hsa-miR-148b-3p	0.266009	0.004403	postive
AC009686.2	hsa-miR-148b-3p	0.363482	7.59e-05	postive
AP001486.2	hsa-miR-148b-3p	0.187345	0.046924	postive
AC010643.1	hsa-miR-148b-3p	0.298549	0.001319	postive
LINC00641	hsa-miR-148b-3p	0.187798	0.046383	postive
AL512363.1	hsa-miR-148b-3p	-0.20356	0.030579	negative
RAMP2-AS1	hsa-miR-148b-3p	0.255666	0.006274	postive
AFAP1-AS1	hsa-miR-148b-3p	-0.2083	0.026829	negative
AP000866.2	hsa-miR-148b-3p	0.265312	0.004511	postive
EGOT	hsa-miR-148b-3p	-0.20263	0.031364	negative
AL353708.3	hsa-miR-331-3p	0.212456	0.023872	postive
RBPMS-AS1	hsa-miR-331-3p	-0.22548	0.016341	negative
XIST	hsa-miR-331-3p	0.212804	0.023637	postive
NPTN-IT1	hsa-miR-331-3p	0.211517	0.024515	postive
AL117329.1	hsa-miR-331-3p	0.197686	0.035832	postive
AL021368.2	hsa-miR-331-3p	0.195581	0.037891	postive
AC010643.1	hsa-miR-331-3p	0.19247	0.041115	postive
ALMS1-IT1	hsa-miR-331-3p	0.19739	0.036116	postive
DUBR	hsa-miR-331-3p	0.25054	0.00744	postive
AL451050.2	hsa-miR-331-3p	0.212041	0.024154	postive
ZBED3-AS1	hsa-miR-331-3p	0.236519	0.011663	postive
RAMP2-AS1	hsa-miR-331-3p	0.233506	0.012806	postive
FOXD2-AS1	hsa-miR-331-3p	0.187585	0.046636	postive
NR2F1-AS1	hsa-miR-331-3p	0.221237	0.018528	postive
AC092168.2	hsa-miR-331-3p	0.201085	0.032707	postive
AC008147.2	hsa-miR-331-3p	0.191563	0.042096	postive
LINC00052	hsa-miR-331-3p	0.197987	0.035546	postive
AC007780.1	hsa-miR-331-3p	0.226866	0.015675	postive
LINC01091	hsa-miR-331-3p	0.239451	0.010638	postive
AC048344.4	hsa-miR-331-3p	0.205955	0.028633	postive
AL031710.2	hsa-miR-331-3p	0.194983	0.038494	postive
AC048382.2	hsa-miR-331-3p	0.264454	0.004647	postive
ITGA9-AS1	hsa-miR-331-3p	0.272534	0.003496	postive
LINC00887	hsa-miR-331-3p	0.193486	0.040038	postive
AL110115.1	hsa-miR-331-3p	0.19881	0.034772	postive
AGAP1-IT1	hsa-miR-331-3p	0.195436	0.038036	postive
AC022211.1	hsa-miR-331-3p	0.210564	0.025182	postive
LINC02438	hsa-miR-331-3p	0.212974	0.023524	postive
AC012360.1	hsa-miR-331-3p	0.195601	0.037871	postive
LGALS8-AS1	hsa-miR-331-3p	0.269632	0.003876	postive
KLF3-AS1	hsa-miR-331-3p	0.190989	0.042728	postive
AC005730.3	hsa-miR-331-3p	0.187687	0.046515	postive
AL049539.1	hsa-miR-331-3p	0.20827	0.026852	postive
AC067852.3	hsa-miR-331-3p	0.211906	0.024247	postive
LINC01359	hsa-miR-324-5p	0.36367	7.52e-05	postive
AL353708.3	hsa-miR-324-5p	0.191979	0.041644	postive
XIST	hsa-miR-324-5p	0.419475	3.75e-06	postive
HOXA-AS3	hsa-miR-324-5p	0.208942	0.026354	postive
PVT1	hsa-miR-324-5p	0.201008	0.032775	postive
NPTN-IT1	hsa-miR-324-5p	0.431591	1.82e-06	postive
MIRLET7BHG	hsa-miR-324-5p	0.316963	0.000625	postive
AL117329.1	hsa-miR-324-5p	0.423278	3e-06	postive
AL021368.2	hsa-miR-324-5p	0.275701	0.00312	postive
RHPN1-AS1	hsa-miR-324-5p	0.224721	0.016714	postive
LINC00893	hsa-miR-324-5p	0.27668	0.003011	postive
ALMS1-IT1	hsa-miR-324-5p	0.192895	0.040662	postive
ADAMTS9-AS1	hsa-miR-324-5p	0.398521	1.23e-05	postive
DUBR	hsa-miR-324-5p	0.351822	0.000133	postive
AL024507.2	hsa-miR-324-5p	0.22183	0.018208	postive
MIR100HG	hsa-miR-324-5p	0.349445	0.000148	postive
RERG-IT1	hsa-miR-324-5p	0.242166	0.00976	postive
SNHG14	hsa-miR-324-5p	0.310885	0.000804	postive
FIRRE	hsa-miR-324-5p	0.221106	0.0186	postive
CCDC18-AS1	hsa-miR-324-5p	0.251315	0.007252	postive
ATP6V1B1-AS1	hsa-miR-324-5p	0.206697	0.028051	postive
LINC02202	hsa-miR-324-5p	0.250509	0.007447	postive
AC110597.1	hsa-miR-324-5p	0.408241	7.17e-06	postive
AL031985.3	hsa-miR-324-5p	0.33164	0.000333	postive
ZBED3-AS1	hsa-miR-324-5p	0.291818	0.001712	postive
AC104521.1	hsa-miR-324-5p	0.312446	0.000754	postive
AC005519.1	hsa-miR-324-5p	0.380872	3.16e-05	postive
CARMN	hsa-miR-324-5p	0.323655	0.000471	postive
MAGI2-AS3	hsa-miR-324-5p	0.296421	0.001433	postive
AC092168.2	hsa-miR-324-5p	0.433478	1.62e-06	postive
AC008147.2	hsa-miR-324-5p	0.385253	2.51e-05	postive
AC007780.1	hsa-miR-324-5p	0.254526	0.006518	postive
PCAT6	hsa-miR-324-5p	0.194979	0.038498	postive
LINC00472	hsa-miR-324-5p	0.303771	0.001072	postive
DLEU2	hsa-miR-324-5p	0.189511	0.044391	postive
AC005540.1	hsa-miR-324-5p	0.397215	1.32e-05	postive
AFAP1-AS1	hsa-miR-324-5p	-0.1865	0.047943	negative
AC114980.1	hsa-miR-324-5p	0.344449	0.000187	postive
AL049775.1	hsa-miR-324-5p	0.324222	0.000459	postive
LINC01091	hsa-miR-324-5p	0.426025	2.54e-06	postive
AC048344.4	hsa-miR-324-5p	0.31757	0.000609	postive
AL031710.2	hsa-miR-324-5p	0.390925	1.86e-05	postive
PRR7-AS1	hsa-miR-324-5p	0.267166	0.004228	postive
AC040169.3	hsa-miR-324-5p	0.368748	5.85e-05	postive
Z93241.1	hsa-miR-324-5p	0.249841	0.007613	postive
AC048382.2	hsa-miR-324-5p	0.41828	4.02e-06	postive
ITGA9-AS1	hsa-miR-324-5p	0.314066	0.000705	postive
LINC00887	hsa-miR-324-5p	0.347102	0.000166	postive
AL110115.1	hsa-miR-324-5p	0.419794	3.68e-06	postive
AP002761.3	hsa-miR-324-5p	-0.21096	0.024904	negative
AGAP1-IT1	hsa-miR-324-5p	0.369641	5.59e-05	postive
GAS1RR	hsa-miR-324-5p	0.2457	0.008713	postive
AC021739.2	hsa-miR-324-5p	0.331115	0.000341	postive
AC022211.1	hsa-miR-324-5p	0.431889	1.78e-06	postive
AL359220.1	hsa-miR-324-5p	-0.1989	0.034685	negative
LINC02438	hsa-miR-324-5p	0.4348	1.49e-06	postive
AC012360.1	hsa-miR-324-5p	0.247154	0.008312	postive
AC026401.3	hsa-miR-324-5p	0.276686	0.003011	postive
KLF3-AS1	hsa-miR-324-5p	0.369693	5.58e-05	postive
AC005730.3	hsa-miR-324-5p	0.423925	2.88e-06	postive
AL049539.1	hsa-miR-324-5p	0.460056	2.95e-07	postive
AC067852.3	hsa-miR-324-5p	0.431924	1.78e-06	postive
SNHG17	hsa-miR-335-5p	-0.20867	0.026556	negative
AL161772.1	hsa-miR-335-5p	0.243318	0.009407	postive
LINC01588	hsa-miR-335-5p	0.208493	0.026685	postive
MAGI2-AS3	hsa-miR-335-5p	0.198062	0.035475	postive
AC011294.1	hsa-miR-335-5p	0.208981	0.026325	postive
AC145207.5	hsa-miR-335-5p	-0.2708	0.003719	negative
LINC00472	hsa-miR-335-5p	0.344835	0.000184	postive
AP001505.1	hsa-miR-335-5p	-0.2747	0.003235	negative
AL512413.1	hsa-miR-335-5p	0.197049	0.036445	postive
AL596094.1	hsa-miR-335-5p	0.203415	0.0307	postive
AC004816.1	hsa-miR-335-5p	0.221468	0.018403	postive
AC009686.2	hsa-miR-424-5p	0.187947	0.046207	postive
MIR497HG	hsa-miR-424-5p	0.213404	0.023238	postive
AL451050.2	hsa-miR-424-5p	0.218773	0.019912	postive
AC008759.3	hsa-miR-424-5p	0.314915	0.000681	postive
NR2F1-AS1	hsa-miR-424-5p	0.19413	0.039367	postive
LINC00052	hsa-miR-424-5p	0.360395	8.82e-05	postive
AFAP1-AS1	hsa-miR-424-5p	-0.20043	0.033292	negative
CYTOR	hsa-miR-424-5p	0.354645	0.000116	postive
AL133215.2	hsa-miR-424-5p	0.197073	0.036422	postive
AGAP1-IT1	hsa-miR-424-5p	0.220631	0.018861	postive
AC007686.3	hsa-miR-424-5p	0.204231	0.030023	postive
AL596094.1	hsa-miR-424-5p	0.217051	0.020931	postive
AC004816.1	hsa-miR-424-5p	0.233984	0.012619	postive
LGALS8-AS1	hsa-miR-424-5p	0.241759	0.009887	postive
AL353708.3	hsa-miR-497-5p	0.224303	0.016923	postive
RAD51-AS1	hsa-miR-497-5p	0.382133	2.96e-05	postive
MIR497HG	hsa-miR-497-5p	0.382032	2.97e-05	postive
AL021368.2	hsa-miR-497-5p	0.275173	0.00318	postive
AL122035.2	hsa-miR-497-5p	0.270897	0.003706	postive
LINC00663	hsa-miR-497-5p	0.330318	0.000353	postive
AC097478.1	hsa-miR-497-5p	0.330476	0.00035	postive
AC004947.1	hsa-miR-497-5p	0.201764	0.032111	postive
CCDC18-AS1	hsa-miR-497-5p	0.18615	0.048371	postive
MIR3936HG	hsa-miR-497-5p	0.201628	0.03223	postive
AL512363.1	hsa-miR-497-5p	-0.18658	0.047844	negative
MAGI2-AS3	hsa-miR-497-5p	0.221675	0.018291	postive
AL133355.1	hsa-miR-497-5p	0.220939	0.018691	postive
AC026367.2	hsa-miR-497-5p	0.18556	0.0491	postive
AF131215.6	hsa-miR-497-5p	0.309948	0.000835	postive
AC010245.2	hsa-miR-497-5p	0.362528	7.95e-05	postive
LINC00886	hsa-miR-497-5p	0.189358	0.044566	postive
AP003486.1	hsa-miR-497-5p	0.204654	0.029676	postive
AC104211.1	hsa-miR-497-5p	0.22622	0.015981	postive
SLC25A21-AS1	hsa-miR-497-5p	0.207652	0.027318	postive
AC127502.2	hsa-miR-497-5p	0.303231	0.001096	postive
AC147651.1	hsa-miR-497-5p	0.203216	0.030868	postive
AC087289.5	hsa-miR-497-5p	0.190131	0.043686	postive
AL021578.1	hsa-miR-497-5p	0.307454	0.000924	postive
DIO3OS	hsa-miR-497-5p	0.189562	0.044332	postive
AC009097.2	hsa-miR-497-5p	0.221042	0.018635	postive
AC048382.2	hsa-miR-497-5p	0.360897	8.6e-05	postive
ITGA9-AS1	hsa-miR-497-5p	0.234173	0.012545	postive
ADIRF-AS1	hsa-miR-497-5p	0.194203	0.039292	postive
LINC00173	hsa-miR-497-5p	0.229956	0.014277	postive
AL163051.1	hsa-miR-497-5p	0.195558	0.037914	postive
AC015726.1	hsa-miR-497-5p	0.304475	0.001042	postive
AGAP1-IT1	hsa-miR-497-5p	0.205919	0.028661	postive
AC007686.3	hsa-miR-497-5p	0.347869	0.00016	postive
AC114271.1	hsa-miR-503-5p	0.194642	0.03884	postive
LINC00665	hsa-miR-503-5p	0.266829	0.004278	postive
AC010643.1	hsa-miR-503-5p	0.247096	0.008327	postive
AL024507.2	hsa-miR-503-5p	0.201284	0.032532	postive
LINC02202	hsa-miR-503-5p	0.223688	0.017235	postive
AFAP1-AS1	hsa-miR-503-5p	-0.21473	0.022374	negative
AL512413.1	hsa-miR-503-5p	-0.22183	0.018208	negative
AC007686.3	hsa-miR-503-5p	0.321416	0.000518	postive
AL353708.3	hsa-miR-671-5p	0.195703	0.037769	postive
AC009686.2	hsa-miR-671-5p	0.226532	0.015833	postive
AC114271.1	hsa-miR-671-5p	0.265106	0.004543	postive
AC097478.1	hsa-miR-671-5p	0.187101	0.047215	postive
AL024507.2	hsa-miR-671-5p	0.198524	0.03504	postive
AC006058.3	hsa-miR-671-5p	0.194652	0.038831	postive
AL353708.3	hsa-miR-454-3p	0.296432	0.001432	postive
AL021368.2	hsa-miR-454-3p	0.23926	0.010702	postive
AC010643.1	hsa-miR-454-3p	0.238218	0.011059	postive
DUBR	hsa-miR-454-3p	0.259339	0.005541	postive
AL024507.2	hsa-miR-454-3p	0.265502	0.004481	postive
MIR100HG	hsa-miR-454-3p	0.189367	0.044555	postive
AL451050.2	hsa-miR-454-3p	0.259976	0.005422	postive
RAMP2-AS1	hsa-miR-454-3p	0.186617	0.047801	postive
AFAP1-AS1	hsa-miR-454-3p	-0.21601	0.02157	negative
AL031710.2	hsa-miR-454-3p	0.223585	0.017287	postive
AL163051.1	hsa-miR-454-3p	0.187689	0.046513	postive
AC073569.3	hsa-miR-454-3p	0.221323	0.018481	postive
AC026401.3	hsa-miR-454-3p	0.349633	0.000147	postive
AL021368.2	hsa-miR-130a-5p	0.265589	0.004468	postive
AL590617.2	hsa-miR-130a-5p	0.214514	0.022514	postive
AL451050.2	hsa-miR-130a-5p	0.226208	0.015987	postive
ATP6V1B1-AS1	hsa-miR-130a-5p	0.221188	0.018555	postive
LINC02202	hsa-miR-130a-5p	0.211043	0.024845	postive
AL161772.1	hsa-miR-130a-5p	0.294214	0.001561	postive
AC048382.2	hsa-miR-130a-5p	0.449185	6.03e-07	postive
AGAP1-IT1	hsa-miR-130a-5p	0.219662	0.019403	postive
AC073569.3	hsa-miR-130a-5p	0.209645	0.02584	postive
AL158055.1	hsa-miR-130a-5p	0.199499	0.034135	postive
AL353708.3	hsa-miR-532-3p	0.26916	0.003942	postive
XIST	hsa-miR-532-3p	0.2134	0.02324	postive
RAD51-AS1	hsa-miR-532-3p	0.244463	0.009067	postive
NPTN-IT1	hsa-miR-532-3p	0.230259	0.014146	postive
MIRLET7BHG	hsa-miR-532-3p	0.19327	0.040265	postive
AL117329.1	hsa-miR-532-3p	0.222774	0.017708	postive
AL021368.2	hsa-miR-532-3p	0.345443	0.000179	postive
AC010643.1	hsa-miR-532-3p	0.376518	3.95e-05	postive
LINC00893	hsa-miR-532-3p	0.211403	0.024594	postive
SNHG3	hsa-miR-532-3p	0.21568	0.021774	postive
ADAMTS9-AS1	hsa-miR-532-3p	0.203351	0.030754	postive
AC097478.1	hsa-miR-532-3p	0.211901	0.02425	postive
MIR100HG	hsa-miR-532-3p	0.187103	0.047214	postive
FIRRE	hsa-miR-532-3p	0.221288	0.0185	postive
CCDC18-AS1	hsa-miR-532-3p	0.245166	0.008864	postive
ATP6V1B1-AS1	hsa-miR-532-3p	0.229113	0.014647	postive
AC110597.1	hsa-miR-532-3p	0.209627	0.025853	postive
ZBED3-AS1	hsa-miR-532-3p	0.247758	0.00815	postive
AC005519.1	hsa-miR-532-3p	0.225702	0.016231	postive
AC092168.2	hsa-miR-532-3p	0.229371	0.014533	postive
CRYZL2P-SEC16B	hsa-miR-532-3p	0.185894	0.048686	postive
LINC00472	hsa-miR-532-3p	0.225458	0.01635	postive
AC005540.1	hsa-miR-532-3p	0.240639	0.010245	postive
AC114980.1	hsa-miR-532-3p	0.197885	0.035643	postive
AL049775.1	hsa-miR-532-3p	0.187677	0.046527	postive
LINC01091	hsa-miR-532-3p	0.198575	0.034992	postive
AL031710.2	hsa-miR-532-3p	0.317105	0.000621	postive
MELTF-AS1	hsa-miR-532-3p	0.192413	0.041176	postive
Z93241.1	hsa-miR-532-3p	0.194442	0.039045	postive
AC048382.2	hsa-miR-532-3p	0.39526	1.47e-05	postive
ITGA9-AS1	hsa-miR-532-3p	0.263781	0.004757	postive
AL110115.1	hsa-miR-532-3p	0.22401	0.017071	postive
AGAP1-IT1	hsa-miR-532-3p	0.203445	0.030675	postive
AC022211.1	hsa-miR-532-3p	0.217974	0.020379	postive
LINC02438	hsa-miR-532-3p	0.232978	0.013016	postive
KLF3-AS1	hsa-miR-532-3p	0.300359	0.001228	postive
AC005730.3	hsa-miR-532-3p	0.217143	0.020875	postive
AL049539.1	hsa-miR-532-3p	0.270959	0.003698	postive
AC067852.3	hsa-miR-532-3p	0.208445	0.026722	postive
AL353708.3	hsa-miR-455-3p	0.1926	0.040975	postive
RBPMS-AS1	hsa-miR-455-3p	-0.20856	0.026639	negative
LIFR-AS1	hsa-miR-455-3p	-0.18684	0.047525	negative
AL021368.2	hsa-miR-455-3p	0.207412	0.027501	postive
AC097478.1	hsa-miR-455-3p	0.189047	0.044924	postive
MIR3142HG	hsa-miR-455-3p	0.246443	0.008505	postive
AF111167.2	hsa-miR-455-3p	-0.23448	0.012426	negative
AC011294.1	hsa-miR-455-3p	0.330288	0.000353	postive
AC124067.4	hsa-miR-455-3p	-0.22746	0.015398	negative
LINC01550	hsa-miR-455-3p	-0.19441	0.039074	negative
AC010735.1	hsa-miR-455-3p	0.218647	0.019985	postive
AC087289.5	hsa-miR-455-3p	0.195976	0.037497	postive
AC048382.2	hsa-miR-455-3p	0.232867	0.013061	postive
AP001505.1	hsa-miR-455-3p	0.194992	0.038485	postive
DNMBP-AS1	hsa-miR-455-3p	-0.19776	0.035765	negative
LINC01140	hsa-miR-455-3p	0.19061	0.04315	postive
FAM198B-AS1	hsa-miR-455-3p	-0.1925	0.041086	negative
AL359220.1	hsa-miR-455-3p	-0.20183	0.032054	negative
LINC01359	hsa-miR-301b-3p	0.62262	1.8e-13	postive
AL353708.3	hsa-miR-301b-3p	0.207232	0.027639	postive
MIR29B2CHG	hsa-miR-301b-3p	0.186336	0.048144	postive
RBPMS-AS1	hsa-miR-301b-3p	-0.19373	0.039787	negative
AP001486.2	hsa-miR-301b-3p	0.220878	0.018724	postive
AC007541.1	hsa-miR-301b-3p	0.18746	0.046786	postive
SNHG17	hsa-miR-301b-3p	0.204382	0.029899	postive
XIST	hsa-miR-301b-3p	0.711282	1.07e-18	postive
HOXA-AS3	hsa-miR-301b-3p	0.485027	5.2e-08	postive
PVT1	hsa-miR-301b-3p	0.375303	4.2e-05	postive
RAD51-AS1	hsa-miR-301b-3p	0.277111	0.002964	postive
NPTN-IT1	hsa-miR-301b-3p	0.694687	1.41e-17	postive
MIRLET7BHG	hsa-miR-301b-3p	0.565089	7.02e-11	postive
AL117329.1	hsa-miR-301b-3p	0.719605	2.72e-19	postive
AL021368.2	hsa-miR-301b-3p	0.49839	1.94e-08	postive
AC105046.1	hsa-miR-301b-3p	0.203095	0.030969	postive
RHPN1-AS1	hsa-miR-301b-3p	0.18796	0.046192	postive
AC124798.1	hsa-miR-301b-3p	0.237757	0.01122	postive
AC010643.1	hsa-miR-301b-3p	0.190686	0.043064	postive
LINC00893	hsa-miR-301b-3p	0.47512	1.05e-07	postive
SNHG3	hsa-miR-301b-3p	0.201888	0.032003	postive
ALMS1-IT1	hsa-miR-301b-3p	0.291672	0.001722	postive
ADAMTS9-AS1	hsa-miR-301b-3p	0.656584	2.89e-15	postive
DUBR	hsa-miR-301b-3p	0.495048	2.49e-08	postive
CKMT2-AS1	hsa-miR-301b-3p	0.422389	3.16e-06	postive
MIR100HG	hsa-miR-301b-3p	0.518928	3.9e-09	postive
RERG-IT1	hsa-miR-301b-3p	0.455376	4.03e-07	postive
LINC00641	hsa-miR-301b-3p	0.573058	3.29e-11	postive
SNHG14	hsa-miR-301b-3p	0.546847	3.7e-10	postive
FIRRE	hsa-miR-301b-3p	0.421464	3.34e-06	postive
CCDC18-AS1	hsa-miR-301b-3p	0.427001	2.4e-06	postive
ATP6V1B1-AS1	hsa-miR-301b-3p	0.332564	0.00032	postive
LINC02202	hsa-miR-301b-3p	0.385909	2.43e-05	postive
HOXA-AS2	hsa-miR-301b-3p	0.209098	0.026239	postive
SGMS1-AS1	hsa-miR-301b-3p	0.201615	0.032241	postive
AL161772.1	hsa-miR-301b-3p	0.337793	0.000253	postive
AC110597.1	hsa-miR-301b-3p	0.640521	2.18e-14	postive
AC068473.3	hsa-miR-301b-3p	0.300215	0.001235	postive
AL121890.4	hsa-miR-301b-3p	0.348372	0.000156	postive
AL031985.3	hsa-miR-301b-3p	0.480315	7.29e-08	postive
ZBED3-AS1	hsa-miR-301b-3p	0.517118	4.51e-09	postive
RAMP2-AS1	hsa-miR-301b-3p	0.525439	2.3e-09	postive
AC104521.1	hsa-miR-301b-3p	0.539959	6.75e-10	postive
FOXD2-AS1	hsa-miR-301b-3p	0.240137	0.01041	postive
AC005519.1	hsa-miR-301b-3p	0.672316	3.53e-16	postive
LIPE-AS1	hsa-miR-301b-3p	0.264065	0.004711	postive
CARMN	hsa-miR-301b-3p	0.5194	3.76e-09	postive
CDKN2B-AS1	hsa-miR-301b-3p	0.271711	0.0036	postive
AC048341.1	hsa-miR-301b-3p	0.338604	0.000244	postive
ZNF571-AS1	hsa-miR-301b-3p	0.292005	0.0017	postive
AL645608.6	hsa-miR-301b-3p	0.354039	0.00012	postive
MAGI2-AS3	hsa-miR-301b-3p	0.360985	8.57e-05	postive
AC092168.2	hsa-miR-301b-3p	0.69917	7.16e-18	postive
AC008147.2	hsa-miR-301b-3p	0.663232	1.21e-15	postive
AC007780.1	hsa-miR-301b-3p	0.553838	1.98e-10	postive
VPS9D1-AS1	hsa-miR-301b-3p	0.274338	0.003277	postive
AC095055.1	hsa-miR-301b-3p	0.304727	0.001032	postive
AC145207.5	hsa-miR-301b-3p	0.323498	0.000474	postive
LINC00472	hsa-miR-301b-3p	0.228953	0.014718	postive
DLEU2	hsa-miR-301b-3p	0.378469	3.58e-05	postive
AC005540.1	hsa-miR-301b-3p	0.623601	1.61e-13	postive
AC114980.1	hsa-miR-301b-3p	0.559381	1.19e-10	postive
AP000866.2	hsa-miR-301b-3p	0.383138	2.81e-05	postive
AL049775.1	hsa-miR-301b-3p	0.549901	2.82e-10	postive
LINC00922	hsa-miR-301b-3p	0.286513	0.002094	postive
LINC01091	hsa-miR-301b-3p	0.686944	4.45e-17	postive
AC048344.4	hsa-miR-301b-3p	0.552826	2.17e-10	postive
AL031710.2	hsa-miR-301b-3p	0.559285	1.2e-10	postive
PRR7-AS1	hsa-miR-301b-3p	0.525087	2.36e-09	postive
AC087623.3	hsa-miR-301b-3p	0.362537	7.94e-05	postive
AC040169.3	hsa-miR-301b-3p	0.630032	7.64e-14	postive
Z93241.1	hsa-miR-301b-3p	0.474777	1.08e-07	postive
AC048382.2	hsa-miR-301b-3p	0.452081	4.99e-07	postive
ITGA9-AS1	hsa-miR-301b-3p	0.439193	1.14e-06	postive
LINC00887	hsa-miR-301b-3p	0.515724	5.05e-09	postive
AL110115.1	hsa-miR-301b-3p	0.691003	2.45e-17	postive
AP002761.3	hsa-miR-301b-3p	-0.21006	0.025544	negative
AGAP1-IT1	hsa-miR-301b-3p	0.470194	1.48e-07	postive
GAS1RR	hsa-miR-301b-3p	0.388535	2.11e-05	postive
AC011912.1	hsa-miR-301b-3p	0.237005	0.011488	postive
AC021739.2	hsa-miR-301b-3p	0.582919	1.25e-11	postive
AC073569.3	hsa-miR-301b-3p	0.26982	0.003851	postive
AC022211.1	hsa-miR-301b-3p	0.701322	5.14e-18	postive
AL359220.1	hsa-miR-301b-3p	-0.20549	0.029006	negative
LINC02438	hsa-miR-301b-3p	0.674267	2.7e-16	postive
AC009090.3	hsa-miR-301b-3p	0.25921	0.005565	postive
AC012360.1	hsa-miR-301b-3p	0.295325	0.001495	postive
AC092667.1	hsa-miR-301b-3p	0.286244	0.002115	postive
KLF3-AS1	hsa-miR-301b-3p	0.65449	3.78e-15	postive
AL158055.1	hsa-miR-301b-3p	0.214634	0.022437	postive
AC005730.3	hsa-miR-301b-3p	0.696932	1.01e-17	postive
AL049539.1	hsa-miR-301b-3p	0.717399	3.93e-19	postive
LINC01094	hsa-miR-301b-3p	-0.23814	0.011087	negative
AC067852.3	hsa-miR-301b-3p	0.689262	3.17e-17	postive
SNHG1	hsa-miR-301b-3p	0.253316	0.006786	postive
AL353708.3	hsa-miR-1301-3p	0.257966	0.005805	postive
AC009686.2	hsa-miR-1301-3p	0.280002	0.002667	postive
LINC01224	hsa-miR-1301-3p	0.192672	0.040898	postive
AC010643.1	hsa-miR-1301-3p	0.364979	7.05e-05	postive
AL451050.2	hsa-miR-1301-3p	0.208636	0.02658	postive
AC068473.3	hsa-miR-1301-3p	0.208675	0.026551	postive
AL031985.3	hsa-miR-1301-3p	0.22544	0.016359	postive
RAMP2-AS1	hsa-miR-1301-3p	0.246474	0.008497	postive
AC021242.3	hsa-miR-1301-3p	0.253489	0.006747	postive
LINC01006	hsa-miR-1301-3p	0.255524	0.006303	postive
LINC00052	hsa-miR-1301-3p	0.255179	0.006377	postive
PCAT6	hsa-miR-1301-3p	0.185829	0.048766	postive
AFAP1-AS1	hsa-miR-1301-3p	-0.21941	0.019547	negative
AP000866.2	hsa-miR-1301-3p	0.214189	0.022723	postive
AL133215.2	hsa-miR-1301-3p	0.215339	0.021988	postive
AL163051.1	hsa-miR-1301-3p	0.228279	0.015022	postive
AC006058.3	hsa-miR-1301-3p	0.185164	0.049595	postive
AC004816.1	hsa-miR-1301-3p	0.213087	0.023448	postive
AC012360.1	hsa-miR-1301-3p	0.215538	0.021863	postive
AC026401.3	hsa-miR-1301-3p	0.226598	0.015801	postive
LGALS8-AS1	hsa-miR-1301-3p	0.271114	0.003678	postive
AL353708.3	hsa-miR-30e-5p	0.279006	0.002766	postive
LINC01857	hsa-miR-30e-5p	0.263858	0.004744	postive
LINC01096	hsa-miR-30e-5p	0.211095	0.024808	postive
AP000766.1	hsa-miR-30e-5p	0.21115	0.02477	postive
AC007541.1	hsa-miR-30e-5p	0.226394	0.015898	postive
RAD51-AS1	hsa-miR-30e-5p	0.285998	0.002135	postive
AC005332.7	hsa-miR-30e-5p	0.231049	0.013809	postive
MIAT	hsa-miR-30e-5p	0.200725	0.033027	postive
AL021368.2	hsa-miR-30e-5p	0.298764	0.001307	postive
LINC00663	hsa-miR-30e-5p	0.230792	0.013918	postive
AC010643.1	hsa-miR-30e-5p	0.241948	0.009828	postive
AC097478.1	hsa-miR-30e-5p	0.245026	0.008904	postive
AL024507.2	hsa-miR-30e-5p	0.243761	0.009274	postive
AC004687.1	hsa-miR-30e-5p	0.219804	0.019322	postive
CCDC18-AS1	hsa-miR-30e-5p	0.270994	0.003694	postive
MIR3936HG	hsa-miR-30e-5p	0.2576	0.005878	postive
RAMP2-AS1	hsa-miR-30e-5p	0.223985	0.017084	postive
AF131215.6	hsa-miR-30e-5p	0.208826	0.026439	postive
LINC01006	hsa-miR-30e-5p	0.245382	0.008803	postive
CRYZL2P-SEC16B	hsa-miR-30e-5p	0.255637	0.00628	postive
AP000866.2	hsa-miR-30e-5p	0.234625	0.012371	postive
AL021578.1	hsa-miR-30e-5p	0.195032	0.038444	postive
AC009097.2	hsa-miR-30e-5p	0.212135	0.02409	postive
AC048382.2	hsa-miR-30e-5p	0.309072	0.000866	postive
ITGA9-AS1	hsa-miR-30e-5p	0.226329	0.01593	postive
ADIRF-AS1	hsa-miR-30e-5p	0.207778	0.027222	postive
AC007686.3	hsa-miR-30e-5p	0.242636	0.009614	postive
AC009090.3	hsa-miR-30e-5p	0.243299	0.009413	postive
LGALS8-AS1	hsa-miR-30e-5p	0.218091	0.02031	postive
RBPMS-AS1	hsa-miR-19a-3p	-0.24233	0.00971	negative
AP001486.2	hsa-miR-19a-3p	0.401073	1.07e-05	postive
AP000766.1	hsa-miR-19a-3p	0.309742	0.000842	postive
AC007541.1	hsa-miR-19a-3p	0.271287	0.003655	postive
AL359513.1	hsa-miR-19a-3p	0.333898	0.000301	postive
SNHG17	hsa-miR-19a-3p	0.262225	0.00502	postive
AL603840.1	hsa-miR-19a-3p	0.285368	0.002186	postive
LINC00511	hsa-miR-19a-3p	0.197377	0.036129	postive
AC114271.1	hsa-miR-19a-3p	0.254496	0.006524	postive
AL021368.2	hsa-miR-19a-3p	0.185785	0.048821	postive
AC124798.1	hsa-miR-19a-3p	0.448018	6.5e-07	postive
SNHG3	hsa-miR-19a-3p	0.241423	0.009994	postive
DUBR	hsa-miR-19a-3p	0.260606	0.005306	postive
EPB41L4A-AS1	hsa-miR-19a-3p	0.221738	0.018257	postive
LINC00641	hsa-miR-19a-3p	0.31421	0.000701	postive
AL451050.2	hsa-miR-19a-3p	0.188084	0.046046	postive
ATP6V1B1-AS1	hsa-miR-19a-3p	0.285419	0.002182	postive
AC096733.2	hsa-miR-19a-3p	-0.1888	0.045208	negative
AP003469.2	hsa-miR-19a-3p	-0.18579	0.048813	negative
AL161772.1	hsa-miR-19a-3p	0.413505	5.31e-06	postive
AC068473.3	hsa-miR-19a-3p	0.344313	0.000188	postive
AC020928.1	hsa-miR-19a-3p	0.201568	0.032282	postive
RAMP2-AS1	hsa-miR-19a-3p	0.340822	0.000221	postive
AC104521.1	hsa-miR-19a-3p	0.278838	0.002784	postive
CDKN2B-AS1	hsa-miR-19a-3p	0.233767	0.012703	postive
TMPO-AS1	hsa-miR-19a-3p	0.261237	0.005193	postive
LINC01550	hsa-miR-19a-3p	-0.18992	0.043924	negative
AC145207.5	hsa-miR-19a-3p	0.321567	0.000515	postive
DLEU2	hsa-miR-19a-3p	0.200979	0.032801	postive
C9orf163	hsa-miR-19a-3p	0.222346	0.017933	postive
AP000866.2	hsa-miR-19a-3p	0.342725	0.000202	postive
HOXC-AS3	hsa-miR-19a-3p	0.298582	0.001317	postive
LINC01091	hsa-miR-19a-3p	0.189751	0.044117	postive
AC087623.3	hsa-miR-19a-3p	0.326701	0.000413	postive
MELTF-AS1	hsa-miR-19a-3p	0.249631	0.007665	postive
CYTOR	hsa-miR-19a-3p	-0.20743	0.027484	negative
FZD10-AS1	hsa-miR-19a-3p	0.398139	1.26e-05	postive
AP001505.1	hsa-miR-19a-3p	0.222509	0.017847	postive
AP002761.3	hsa-miR-19a-3p	-0.26403	0.004716	negative
SATB1-AS1	hsa-miR-19a-3p	0.245181	0.00886	postive
AC026401.3	hsa-miR-19a-3p	0.247923	0.008106	postive
AL158055.1	hsa-miR-19a-3p	0.269777	0.003857	postive
LINC01094	hsa-miR-19a-3p	-0.2686	0.00402	negative
SNHG1	hsa-miR-19a-3p	0.27691	0.002986	postive
AL353708.3	hsa-miR-33a-5p	0.272759	0.003468	postive
AL359513.1	hsa-miR-33a-5p	0.187994	0.046152	postive
AC011503.2	hsa-miR-33a-5p	0.221908	0.018166	postive
RAD51-AS1	hsa-miR-33a-5p	0.195229	0.038244	postive
RHPN1-AS1	hsa-miR-33a-5p	0.203482	0.030644	postive
ALMS1-IT1	hsa-miR-33a-5p	0.260992	0.005237	postive
AC097478.1	hsa-miR-33a-5p	0.455914	3.89e-07	postive
AL024507.2	hsa-miR-33a-5p	0.227046	0.01559	postive
LINC02188	hsa-miR-33a-5p	0.208482	0.026694	postive
AC109322.1	hsa-miR-33a-5p	0.201813	0.032068	postive
AL512363.1	hsa-miR-33a-5p	-0.18717	0.047127	negative
PCAT6	hsa-miR-33a-5p	0.245853	0.00867	postive
PSMG3-AS1	hsa-miR-33a-5p	-0.18677	0.047619	negative
AL031710.2	hsa-miR-33a-5p	0.239602	0.010587	postive
AL021578.1	hsa-miR-33a-5p	0.202081	0.031836	postive
Z93241.1	hsa-miR-33a-5p	0.256043	0.006195	postive
AC048382.2	hsa-miR-33a-5p	0.185599	0.049052	postive
ITGA9-AS1	hsa-miR-33a-5p	0.23052	0.014034	postive
HOTAIR	hsa-miR-96-5p	0.262424	0.004985	postive
AC005332.7	hsa-miR-96-5p	0.202929	0.03111	postive
AC010643.1	hsa-miR-96-5p	0.237635	0.011263	postive
AC097478.1	hsa-miR-96-5p	0.516501	4.74e-09	postive
AC004947.1	hsa-miR-96-5p	0.216261	0.021413	postive
RAMP2-AS1	hsa-miR-96-5p	0.198005	0.035528	postive
DRAIC	hsa-miR-96-5p	0.224963	0.016593	postive
AF131215.6	hsa-miR-96-5p	0.22209	0.018069	postive
LINC01006	hsa-miR-96-5p	0.246321	0.008539	postive
LINC00052	hsa-miR-96-5p	0.214165	0.022739	postive
CRYZL2P-SEC16B	hsa-miR-96-5p	0.187462	0.046783	postive
AC104211.1	hsa-miR-96-5p	0.254882	0.006441	postive
AP000866.2	hsa-miR-96-5p	0.315787	0.000656	postive
HOXC-AS3	hsa-miR-96-5p	0.219084	0.019732	postive
SLC25A21-AS1	hsa-miR-96-5p	0.192201	0.041403	postive
AC087623.3	hsa-miR-96-5p	0.246111	0.008598	postive
AL021578.1	hsa-miR-96-5p	0.473894	1.15e-07	postive
MIR4435-2HG	hsa-miR-96-5p	-0.20102	0.032768	negative
ITGA9-AS1	hsa-miR-96-5p	0.219442	0.019528	postive
AL359697.1	hsa-miR-96-5p	0.222037	0.018097	postive
AC009686.2	hsa-miR-105-5p	0.275137	0.003184	postive
LINC00665	hsa-miR-105-5p	0.189117	0.044843	postive
AC064807.1	hsa-miR-105-5p	0.203828	0.030356	postive
AC006058.3	hsa-miR-105-5p	0.328304	0.000385	postive
AC012555.1	hsa-miR-105-5p	0.27446	0.003263	postive
AC022144.1	hsa-miR-105-5p	0.355415	0.000112	postive
AP001486.2	hsa-miR-182-5p	0.185209	0.049537	postive
AP000766.1	hsa-miR-182-5p	0.257958	0.005807	postive
HOTAIR	hsa-miR-182-5p	0.23097	0.013842	postive
PVT1	hsa-miR-182-5p	-0.19152	0.04214	negative
AC005332.7	hsa-miR-182-5p	0.270033	0.003822	postive
AC010643.1	hsa-miR-182-5p	0.298573	0.001317	postive
AC097478.1	hsa-miR-182-5p	0.210499	0.025228	postive
MIR3142HG	hsa-miR-182-5p	-0.20011	0.033582	negative
AC004947.1	hsa-miR-182-5p	0.313034	0.000736	postive
AL359962.2	hsa-miR-182-5p	-0.20212	0.031802	negative
RAMP2-AS1	hsa-miR-182-5p	0.195183	0.038291	postive
KRTAP5-AS1	hsa-miR-182-5p	0.190873	0.042856	postive
DRAIC	hsa-miR-182-5p	0.259243	0.005559	postive
LINC01006	hsa-miR-182-5p	0.256601	0.006079	postive
LINC00052	hsa-miR-182-5p	0.19323	0.040306	postive
CRYZL2P-SEC16B	hsa-miR-182-5p	0.202	0.031906	postive
AC104211.1	hsa-miR-182-5p	0.311477	0.000785	postive
AP000866.2	hsa-miR-182-5p	0.454292	4.32e-07	postive
HOXC-AS3	hsa-miR-182-5p	0.194884	0.038594	postive
AL021578.1	hsa-miR-182-5p	0.379231	3.44e-05	postive
LINC00173	hsa-miR-182-5p	-0.2291	0.014652	negative
DNMBP-AS1	hsa-miR-182-5p	0.205371	0.029097	postive
AC007686.3	hsa-miR-182-5p	0.197917	0.035612	postive
FAM198B-AS1	hsa-miR-182-5p	0.218931	0.01982	postive
LINC01096	hsa-miR-200b-3p	0.207634	0.027332	postive
AC009686.2	hsa-miR-200b-3p	0.209729	0.025779	postive
AC097478.1	hsa-miR-200b-3p	0.533623	1.16e-09	postive
LINC02188	hsa-miR-200b-3p	0.195751	0.037721	postive
LINC00886	hsa-miR-200b-3p	0.208559	0.026637	postive
AL021578.1	hsa-miR-200b-3p	0.408321	7.14e-06	postive
ITGA9-AS1	hsa-miR-200b-3p	0.258175	0.005764	postive
LGALS8-AS1	hsa-miR-200b-3p	0.186633	0.047782	postive
MIR29B2CHG	hsa-miR-1-3p	0.194924	0.038554	postive
RAD51-AS1	hsa-miR-1-3p	0.215653	0.021791	postive
MIR497HG	hsa-miR-1-3p	0.234249	0.012515	postive
AC005332.7	hsa-miR-1-3p	0.275616	0.00313	postive
AL122035.2	hsa-miR-1-3p	0.395422	1.46e-05	postive
CKMT2-AS1	hsa-miR-1-3p	0.246572	0.00847	postive
AC004947.1	hsa-miR-1-3p	0.443012	8.94e-07	postive
AC096733.2	hsa-miR-1-3p	0.206604	0.028124	postive
LINC02202	hsa-miR-1-3p	0.271926	0.003573	postive
CARMN	hsa-miR-1-3p	0.227778	0.01525	postive
TMPO-AS1	hsa-miR-1-3p	-0.19503	0.038443	negative
MAGI2-AS3	hsa-miR-1-3p	0.321737	0.000511	postive
AC008759.3	hsa-miR-1-3p	0.204492	0.029809	postive
NR2F1-AS1	hsa-miR-1-3p	0.216865	0.021043	postive
AF131215.6	hsa-miR-1-3p	0.244399	0.009086	postive
TBX5-AS1	hsa-miR-1-3p	0.230972	0.013842	postive
AC010245.2	hsa-miR-1-3p	0.312615	0.000749	postive
AC095055.1	hsa-miR-1-3p	0.195269	0.038204	postive
AP003486.1	hsa-miR-1-3p	0.304575	0.001038	postive
AC104211.1	hsa-miR-1-3p	0.35047	0.000141	postive
AP000866.2	hsa-miR-1-3p	0.216825	0.021068	postive
AC147651.1	hsa-miR-1-3p	0.209344	0.026059	postive
AL021578.1	hsa-miR-1-3p	0.209273	0.026111	postive
AC048382.2	hsa-miR-1-3p	0.194529	0.038957	postive
LINC01070	hsa-miR-1-3p	0.280873	0.002583	postive
AGAP1-IT1	hsa-miR-1-3p	0.307539	0.000921	postive
AC007686.3	hsa-miR-1-3p	0.284172	0.002286	postive
FAM198B-AS1	hsa-miR-1-3p	0.261179	0.005203	postive
AL359220.1	hsa-miR-1-3p	0.21246	0.02387	postive
LINC01197	hsa-miR-1-3p	0.337976	0.000251	postive
LINC01537	hsa-miR-1-3p	0.194925	0.038553	postive
HOTAIR	hsa-miR-133a-3p	0.239316	0.010683	postive
AC007541.1	hsa-miR-133a-3p	0.290888	0.001774	postive
LIFR-AS1	hsa-miR-133a-3p	0.203414	0.030701	postive
AL590617.2	hsa-miR-133a-3p	0.267311	0.004207	postive
CKMT2-AS1	hsa-miR-133a-3p	0.250813	0.007373	postive
EPB41L4A-AS1	hsa-miR-133a-3p	0.252863	0.006889	postive
AC004947.1	hsa-miR-133a-3p	0.260205	0.00538	postive
MIR100HG	hsa-miR-133a-3p	0.372541	4.84e-05	postive
LINC02202	hsa-miR-133a-3p	0.27358	0.003368	postive
SGMS1-AS1	hsa-miR-133a-3p	0.324277	0.000458	postive
AL161772.1	hsa-miR-133a-3p	0.322792	0.000488	postive
AC068473.3	hsa-miR-133a-3p	0.29734	0.001382	postive
CARMN	hsa-miR-133a-3p	0.19045	0.043328	postive
LINC02381	hsa-miR-133a-3p	0.216315	0.02138	postive
AF111167.2	hsa-miR-133a-3p	0.209363	0.026045	postive
NR2F1-AS1	hsa-miR-133a-3p	0.230271	0.014141	postive
AC010245.2	hsa-miR-133a-3p	0.205037	0.029366	postive
AC095055.1	hsa-miR-133a-3p	0.248548	0.007942	postive
LINC00472	hsa-miR-133a-3p	0.369665	5.59e-05	postive
AC129926.1	hsa-miR-133a-3p	0.358091	9.85e-05	postive
LINC01311	hsa-miR-133a-3p	0.381202	3.11e-05	postive
AC009097.2	hsa-miR-133a-3p	0.273902	0.003329	postive
ITGA9-AS1	hsa-miR-133a-3p	0.332043	0.000327	postive
AL162586.1	hsa-miR-133a-3p	0.215034	0.022181	postive
AL133215.2	hsa-miR-133a-3p	0.245018	0.008907	postive
U47924.1	hsa-miR-133a-3p	0.342083	0.000208	postive
AC021188.1	hsa-miR-133a-3p	0.686033	5.08e-17	postive
DNMBP-AS1	hsa-miR-133a-3p	0.457586	3.48e-07	postive
GAS1RR	hsa-miR-133a-3p	0.224943	0.016603	postive
AC012555.1	hsa-miR-133a-3p	0.224375	0.016886	postive
AC007686.3	hsa-miR-133a-3p	0.256247	0.006152	postive
AC073569.3	hsa-miR-133a-3p	0.222919	0.017632	postive
AC005520.2	hsa-miR-133a-3p	0.311366	0.000788	postive
LINC01197	hsa-miR-133a-3p	0.610749	6.82e-13	postive
AL596094.1	hsa-miR-133a-3p	0.402793	9.73e-06	postive
AC004816.1	hsa-miR-133a-3p	0.212462	0.023868	postive
AC124798.1	hsa-miR-141-3p	0.203388	0.030723	postive
AC097478.1	hsa-miR-141-3p	0.25036	0.007484	postive
GASAL1	hsa-miR-141-3p	-0.2664	0.004343	negative
LINC02188	hsa-miR-141-3p	0.205508	0.028988	postive
AL031985.3	hsa-miR-141-3p	0.236465	0.011683	postive
AC009005.1	hsa-miR-141-3p	0.232761	0.013103	postive
CARMN	hsa-miR-141-3p	-0.18898	0.045002	negative
TMPO-AS1	hsa-miR-141-3p	0.188371	0.045709	postive
LINC01550	hsa-miR-141-3p	-0.19656	0.036919	negative
HOXC-AS3	hsa-miR-141-3p	0.243838	0.009251	postive
MELTF-AS1	hsa-miR-141-3p	0.185397	0.049303	postive
AL021578.1	hsa-miR-141-3p	0.258991	0.005607	postive
CYTOR	hsa-miR-141-3p	-0.27706	0.00297	negative
MIR4435-2HG	hsa-miR-141-3p	-0.24419	0.009147	negative
FZD10-AS1	hsa-miR-141-3p	0.19084	0.042893	postive
AP002761.3	hsa-miR-141-3p	-0.21164	0.024429	negative
U47924.1	hsa-miR-141-3p	0.256963	0.006006	postive
AC026401.3	hsa-miR-141-3p	0.313302	0.000728	postive
LINC01096	hsa-miR-200c-3p	0.25145	0.00722	postive
AC007541.1	hsa-miR-200c-3p	0.228438	0.014949	postive
AL603840.1	hsa-miR-200c-3p	0.193193	0.040346	postive
AC114271.1	hsa-miR-200c-3p	0.208447	0.02672	postive
AC124798.1	hsa-miR-200c-3p	0.290631	0.001791	postive
TMPO-AS1	hsa-miR-200c-3p	0.205672	0.028857	postive
LINC01006	hsa-miR-200c-3p	0.215042	0.022176	postive
AP000866.2	hsa-miR-200c-3p	0.230747	0.013937	postive
HOXC-AS3	hsa-miR-200c-3p	0.309941	0.000836	postive
MELTF-AS1	hsa-miR-200c-3p	0.214179	0.02273	postive
AL021578.1	hsa-miR-200c-3p	0.204864	0.029505	postive
CYTOR	hsa-miR-200c-3p	-0.19277	0.040795	negative
U47924.1	hsa-miR-200c-3p	0.206663	0.028078	postive
AC026401.3	hsa-miR-200c-3p	0.286117	0.002125	postive
AC009686.2	hsa-miR-200a-3p	0.345096	0.000182	postive
HOTAIR	hsa-miR-133b	0.231904	0.013453	postive
AC007541.1	hsa-miR-133b	0.188094	0.046035	postive
AL590617.2	hsa-miR-133b	0.209476	0.025962	postive
MIR100HG	hsa-miR-133b	0.298882	0.001301	postive
SGMS1-AS1	hsa-miR-133b	0.296463	0.001431	postive
AL161772.1	hsa-miR-133b	0.337655	0.000255	postive
AC068473.3	hsa-miR-133b	0.347086	0.000166	postive
AF111167.2	hsa-miR-133b	0.210067	0.025536	postive
PCAT6	hsa-miR-133b	0.236923	0.011517	postive
LINC00472	hsa-miR-133b	0.39525	1.47e-05	postive
C9orf163	hsa-miR-133b	0.222991	0.017594	postive
AC129926.1	hsa-miR-133b	0.268767	0.003997	postive
LINC01311	hsa-miR-133b	0.407278	7.57e-06	postive
AC009097.2	hsa-miR-133b	0.253014	0.006855	postive
ITGA9-AS1	hsa-miR-133b	0.269423	0.003905	postive
CASC8	hsa-miR-133b	0.188532	0.045521	postive
AL133215.2	hsa-miR-133b	0.308831	0.000874	postive
U47924.1	hsa-miR-133b	0.454997	4.13e-07	postive
AC021188.1	hsa-miR-133b	0.748282	1.65e-21	postive
FER1L6-AS2	hsa-miR-133b	0.248614	0.007925	postive
DNMBP-AS1	hsa-miR-133b	0.514633	5.5e-09	postive
AC012555.1	hsa-miR-133b	0.328909	0.000375	postive
AC005520.2	hsa-miR-133b	0.355478	0.000112	postive
LINC01197	hsa-miR-133b	0.452375	4.9e-07	postive
AL596094.1	hsa-miR-133b	0.427602	2.31e-06	postive
AC004816.1	hsa-miR-133b	0.310047	0.000832	postive
AL353708.3	hsa-miR-345-5p	0.196427	0.037052	postive
LINC01096	hsa-miR-345-5p	0.215353	0.021979	postive
AC011503.2	hsa-miR-345-5p	0.204185	0.03006	postive
AC105046.1	hsa-miR-345-5p	0.256182	0.006166	postive
DUBR	hsa-miR-345-5p	0.270364	0.003777	postive
AL451050.2	hsa-miR-345-5p	0.318756	0.00058	postive
GASAL1	hsa-miR-345-5p	-0.18879	0.045224	negative
AL031985.3	hsa-miR-345-5p	0.3006	0.001216	postive
AC021242.3	hsa-miR-345-5p	0.403643	9.28e-06	postive
SNHG9	hsa-miR-345-5p	0.324432	0.000455	postive
TMPO-AS1	hsa-miR-345-5p	0.198777	0.034803	postive
ZNF571-AS1	hsa-miR-345-5p	0.189733	0.044137	postive
AC010245.2	hsa-miR-345-5p	-0.19324	0.040297	negative
PCAT6	hsa-miR-345-5p	0.286657	0.002083	postive
HOXC-AS3	hsa-miR-345-5p	0.186218	0.048288	postive
AC048344.4	hsa-miR-345-5p	0.275725	0.003117	postive
AL031710.2	hsa-miR-345-5p	0.331493	0.000335	postive
PRR7-AS1	hsa-miR-345-5p	0.211787	0.024328	postive
AC009097.2	hsa-miR-345-5p	0.21348	0.023188	postive
AL133215.2	hsa-miR-345-5p	0.22414	0.017005	postive
AL163051.1	hsa-miR-345-5p	0.250944	0.007341	postive
AC073569.3	hsa-miR-345-5p	0.188033	0.046106	postive
AC022211.1	hsa-miR-345-5p	0.190196	0.043613	postive
AC004816.1	hsa-miR-345-5p	0.327253	0.000403	postive
AC012360.1	hsa-miR-345-5p	0.241881	0.009849	postive
AC026401.3	hsa-miR-345-5p	0.373922	4.51e-05	postive
AC009686.2	hsa-miR-429	0.350786	0.000139	postive
AC010643.1	hsa-miR-429	0.205943	0.028642	postive
DRAIC	hsa-miR-429	0.192806	0.040756	postive
LINC00944	hsa-miR-429	-0.22108	0.018616	negative
AFAP1-AS1	hsa-miR-429	-0.19716	0.036333	negative
AL049775.1	hsa-miR-429	-0.1862	0.048306	negative
TRPM2-AS	hsa-miR-429	0.186197	0.048314	postive
AC125603.2	hsa-miR-429	0.1996	0.034043	postive
LINC00173	hsa-miR-429	-0.18711	0.047207	negative
AC004816.1	hsa-miR-429	0.234649	0.012361	postive
LGALS8-AS1	hsa-miR-429	0.29451	0.001543	postive
LINC01857	hsa-miR-452-5p	0.311306	0.00079	postive
MIR193BHG	hsa-miR-452-5p	0.205851	0.028715	postive
LINC01270	hsa-miR-452-5p	0.190298	0.043498	postive
AL590617.2	hsa-miR-452-5p	0.223358	0.017404	postive
AL122035.2	hsa-miR-452-5p	0.27952	0.002715	postive
AC010643.1	hsa-miR-452-5p	0.198751	0.034827	postive
AL357054.4	hsa-miR-452-5p	0.348035	0.000159	postive
AC004687.1	hsa-miR-452-5p	0.240632	0.010248	postive
GASAL1	hsa-miR-452-5p	0.188531	0.045522	postive
LINC01588	hsa-miR-452-5p	0.231906	0.013452	postive
AF111167.2	hsa-miR-452-5p	0.242067	0.009791	postive
DRAIC	hsa-miR-452-5p	0.674318	2.68e-16	postive
LINC02321	hsa-miR-452-5p	0.533637	1.16e-09	postive
LINC01550	hsa-miR-452-5p	0.266668	0.004302	postive
LINC00052	hsa-miR-452-5p	0.323774	0.000468	postive
AP000253.1	hsa-miR-452-5p	0.562902	8.62e-11	postive
HOXC-AS3	hsa-miR-452-5p	0.281101	0.002562	postive
SLC25A21-AS1	hsa-miR-452-5p	0.27236	0.003518	postive
AC129926.1	hsa-miR-452-5p	0.231699	0.013537	postive
SNHG25	hsa-miR-452-5p	0.229987	0.014264	postive
TRPM2-AS	hsa-miR-452-5p	0.243602	0.009322	postive
DIO3OS	hsa-miR-452-5p	0.197633	0.035883	postive
AC009097.2	hsa-miR-452-5p	0.234178	0.012543	postive
CYTOR	hsa-miR-452-5p	0.241213	0.01006	postive
AC125603.2	hsa-miR-452-5p	0.63279	5.52e-14	postive
AL163051.1	hsa-miR-452-5p	0.386059	2.41e-05	postive
AL512413.1	hsa-miR-452-5p	0.311638	0.000779	postive
AL596094.1	hsa-miR-452-5p	0.216355	0.021355	postive
AC004816.1	hsa-miR-452-5p	0.288227	0.001963	postive
AC092667.1	hsa-miR-452-5p	0.458887	3.19e-07	postive
LGALS8-AS1	hsa-miR-452-5p	0.349322	0.000149	postive
AC103760.1	hsa-miR-452-5p	0.241456	0.009983	postive
AL353708.3	hsa-miR-522-3p	0.203823	0.03036	postive
AC010643.1	hsa-miR-522-3p	0.574038	2.99e-11	postive
AC068473.3	hsa-miR-522-3p	0.225242	0.016456	postive
AL354707.1	hsa-miR-522-3p	0.219505	0.019492	postive
AL031710.2	hsa-miR-522-3p	0.43502	1.47e-06	postive
AL353708.3	hsa-miR-33b-5p	0.238279	0.011038	postive
AL359513.1	hsa-miR-33b-5p	0.319308	0.000566	postive
AC011503.2	hsa-miR-33b-5p	0.328548	0.000381	postive
AC114271.1	hsa-miR-33b-5p	0.197665	0.035853	postive
RHPN1-AS1	hsa-miR-33b-5p	0.292631	0.001659	postive
ALMS1-IT1	hsa-miR-33b-5p	0.406892	7.74e-06	postive
AL024507.2	hsa-miR-33b-5p	0.241387	0.010005	postive
AL121890.4	hsa-miR-33b-5p	-0.19083	0.042909	negative
AC109322.1	hsa-miR-33b-5p	0.225198	0.016477	postive
FOXD2-AS1	hsa-miR-33b-5p	0.268598	0.004021	postive
PCAT6	hsa-miR-33b-5p	0.376782	3.9e-05	postive
Z93241.1	hsa-miR-33b-5p	0.241376	0.010008	postive
TYMSOS	hsa-miR-33b-5p	0.218846	0.01987	postive
AC009686.2	hsa-miR-193a-5p	0.219567	0.019456	postive
AC010643.1	hsa-miR-193a-5p	0.212856	0.023602	postive
AFAP1-AS1	hsa-miR-193a-5p	-0.19023	0.043573	negative
LGALS8-AS1	hsa-miR-193a-5p	0.210995	0.024878	postive
AL139220.2	hsa-miR-193a-5p	0.193148	0.040393	postive
AL158206.1	hsa-miR-216b-5p	0.212519	0.023829	postive
LIFR-AS1	hsa-miR-216b-5p	0.27638	0.003044	postive
AL451050.2	hsa-miR-216b-5p	0.211559	0.024486	postive
AC020928.1	hsa-miR-216b-5p	0.290256	0.001817	postive
ZNF571-AS1	hsa-miR-216b-5p	0.254477	0.006529	postive
LINC01703	hsa-miR-216b-5p	0.237444	0.011331	postive
HOXC-AS3	hsa-miR-216b-5p	0.265469	0.004486	postive
AL049775.1	hsa-miR-216b-5p	0.218852	0.019866	postive
AC011445.1	hsa-miR-216b-5p	0.198012	0.035522	postive
FER1L6-AS2	hsa-miR-216b-5p	0.474291	1.12e-07	postive
SNHG17	hsa-miR-17-5p	0.220509	0.018928	postive
AL603840.1	hsa-miR-17-5p	0.236932	0.011514	postive
AC114271.1	hsa-miR-17-5p	0.294938	0.001518	postive
AC124798.1	hsa-miR-17-5p	0.230196	0.014173	postive
DUBR	hsa-miR-17-5p	0.187006	0.04733	postive
ATP6V1B1-AS1	hsa-miR-17-5p	0.261165	0.005206	postive
GASAL1	hsa-miR-17-5p	-0.18692	0.047438	negative
AL161772.1	hsa-miR-17-5p	0.190011	0.043822	postive
AC068473.3	hsa-miR-17-5p	0.192911	0.040644	postive
TMPO-AS1	hsa-miR-17-5p	0.283556	0.002339	postive
AP000866.2	hsa-miR-17-5p	0.219105	0.01972	postive
HOXC-AS3	hsa-miR-17-5p	0.302011	0.00115	postive
MELTF-AS1	hsa-miR-17-5p	0.27846	0.002822	postive
AP002761.3	hsa-miR-17-5p	-0.22057	0.018893	negative
AC012360.1	hsa-miR-17-5p	0.229973	0.01427	postive
AC026401.3	hsa-miR-17-5p	0.454335	4.31e-07	postive
AL139220.2	hsa-miR-17-5p	0.236416	0.011701	postive
LINC01094	hsa-miR-17-5p	-0.19968	0.033972	negative
MIR29B2CHG	hsa-miR-139-5p	0.346794	0.000168	postive
LINC01857	hsa-miR-139-5p	0.2227	0.017747	postive
AL158206.1	hsa-miR-139-5p	0.26754	0.004173	postive
AP001486.2	hsa-miR-139-5p	0.26894	0.003972	postive
AP000766.1	hsa-miR-139-5p	0.250033	0.007565	postive
AC007541.1	hsa-miR-139-5p	0.297921	0.001351	postive
AC011503.2	hsa-miR-139-5p	-0.22411	0.017021	negative
LIFR-AS1	hsa-miR-139-5p	0.199239	0.034375	postive
RAD51-AS1	hsa-miR-139-5p	0.47135	1.37e-07	postive
MIR497HG	hsa-miR-139-5p	0.469952	1.51e-07	postive
AC005332.7	hsa-miR-139-5p	0.445155	7.8e-07	postive
MIAT	hsa-miR-139-5p	0.215818	0.021688	postive
AL021368.2	hsa-miR-139-5p	0.373385	4.63e-05	postive
AL122035.2	hsa-miR-139-5p	0.387298	2.26e-05	postive
LINC00663	hsa-miR-139-5p	0.395461	1.46e-05	postive
LINC00893	hsa-miR-139-5p	0.191856	0.041777	postive
AC097478.1	hsa-miR-139-5p	0.215468	0.021907	postive
CKMT2-AS1	hsa-miR-139-5p	0.333947	0.000301	postive
EPB41L4A-AS1	hsa-miR-139-5p	0.268733	0.004001	postive
AC004947.1	hsa-miR-139-5p	0.50206	1.47e-08	postive
MIR100HG	hsa-miR-139-5p	0.287541	0.002014	postive
AC004687.1	hsa-miR-139-5p	0.286353	0.002107	postive
CCDC18-AS1	hsa-miR-139-5p	0.272293	0.003527	postive
AC096733.2	hsa-miR-139-5p	0.266944	0.004261	postive
LINC02202	hsa-miR-139-5p	0.317434	0.000613	postive
AL121890.4	hsa-miR-139-5p	0.235691	0.011968	postive
MIR3936HG	hsa-miR-139-5p	0.315877	0.000654	postive
RAMP2-AS1	hsa-miR-139-5p	0.232838	0.013073	postive
CARMN	hsa-miR-139-5p	0.296615	0.001422	postive
LINC02381	hsa-miR-139-5p	0.347288	0.000164	postive
MAGI2-AS3	hsa-miR-139-5p	0.326445	0.000418	postive
AL133355.1	hsa-miR-139-5p	0.411719	5.88e-06	postive
AC026367.2	hsa-miR-139-5p	0.316276	0.000643	postive
NR2F1-AS1	hsa-miR-139-5p	0.187631	0.046582	postive
AF131215.6	hsa-miR-139-5p	0.498513	1.92e-08	postive
AC010245.2	hsa-miR-139-5p	0.534052	1.12e-09	postive
CRYZL2P-SEC16B	hsa-miR-139-5p	0.208564	0.026633	postive
LINC00886	hsa-miR-139-5p	0.261985	0.005061	postive
AC095055.1	hsa-miR-139-5p	0.206401	0.028282	postive
MIR205HG	hsa-miR-139-5p	0.297485	0.001375	postive
AC010735.1	hsa-miR-139-5p	0.187468	0.046776	postive
PSMG3-AS1	hsa-miR-139-5p	0.186628	0.047787	postive
AP003486.1	hsa-miR-139-5p	0.452164	4.97e-07	postive
PCAT19	hsa-miR-139-5p	0.206972	0.027839	postive
AC104211.1	hsa-miR-139-5p	0.452487	4.86e-07	postive
AFAP1-AS1	hsa-miR-139-5p	-0.21129	0.024671	negative
AP000866.2	hsa-miR-139-5p	0.354169	0.000119	postive
SLC25A21-AS1	hsa-miR-139-5p	0.262	0.005059	postive
AC129926.1	hsa-miR-139-5p	0.373977	4.5e-05	postive
AC127502.2	hsa-miR-139-5p	0.216319	0.021377	postive
AC147651.1	hsa-miR-139-5p	0.429936	2.01e-06	postive
AC087623.3	hsa-miR-139-5p	0.188886	0.04511	postive
AL021578.1	hsa-miR-139-5p	0.353468	0.000123	postive
DIO3OS	hsa-miR-139-5p	0.222059	0.018085	postive
ITGA9-AS1	hsa-miR-139-5p	0.27189	0.003578	postive
AL162586.1	hsa-miR-139-5p	0.318482	0.000586	postive
ADIRF-AS1	hsa-miR-139-5p	0.195044	0.038432	postive
LINC01485	hsa-miR-139-5p	0.214475	0.022538	postive
AC015726.1	hsa-miR-139-5p	0.432701	1.7e-06	postive
LINC01070	hsa-miR-139-5p	0.3406	0.000223	postive
LINC02570	hsa-miR-139-5p	-0.23058	0.014007	negative
AC021188.1	hsa-miR-139-5p	0.232604	0.013167	postive
AC011447.3	hsa-miR-139-5p	-0.20796	0.027085	negative
AC007686.3	hsa-miR-139-5p	0.480139	7.39e-08	postive
FAM198B-AS1	hsa-miR-139-5p	0.39255	1.7e-05	postive
AL359220.1	hsa-miR-139-5p	0.344359	0.000188	postive
LINC01197	hsa-miR-139-5p	0.431913	1.78e-06	postive
AC009090.3	hsa-miR-139-5p	0.251102	0.007303	postive
LINC01537	hsa-miR-139-5p	0.37195	4.98e-05	postive
AF131215.5	hsa-miR-139-5p	0.310894	0.000804	postive
AL158206.1	hsa-miR-204-5p	0.288201	0.001965	postive
SNHG17	hsa-miR-204-5p	0.195354	0.038119	postive
LIFR-AS1	hsa-miR-204-5p	0.433092	1.66e-06	postive
SNHG3	hsa-miR-204-5p	0.193343	0.040187	postive
ALMS1-IT1	hsa-miR-204-5p	0.27599	0.003088	postive
CKMT2-AS1	hsa-miR-204-5p	0.214378	0.022601	postive
AL451050.2	hsa-miR-204-5p	0.211281	0.024678	postive
HOXA-AS2	hsa-miR-204-5p	0.291071	0.001762	postive
AC020928.1	hsa-miR-204-5p	0.316394	0.00064	postive
RAMP2-AS1	hsa-miR-204-5p	0.23738	0.011354	postive
ZNF571-AS1	hsa-miR-204-5p	0.356987	0.000104	postive
NR2F1-AS1	hsa-miR-204-5p	0.214774	0.022347	postive
HOXC-AS3	hsa-miR-204-5p	0.318429	0.000588	postive
AL049775.1	hsa-miR-204-5p	0.339257	0.000237	postive
AC011445.1	hsa-miR-204-5p	0.268561	0.004026	postive
AC009097.2	hsa-miR-204-5p	0.202667	0.031333	postive
FER1L6-AS2	hsa-miR-204-5p	0.55759	1.41e-10	postive
AL359220.1	hsa-miR-204-5p	0.192363	0.041229	postive
AC009686.2	hsa-miR-138-5p	0.214366	0.022609	postive
VPS9D1-AS1	hsa-miR-138-5p	0.226448	0.015873	postive
LINC00460	hsa-miR-138-5p	0.30872	0.000878	postive
AC006058.3	hsa-miR-138-5p	0.706125	2.43e-18	postive
AC011503.2	hsa-miR-144-3p	0.190928	0.042795	postive
AC114271.1	hsa-miR-144-3p	0.346674	0.000169	postive
AL121832.3	hsa-miR-144-3p	0.197726	0.035794	postive
PCAT6	hsa-miR-144-3p	0.337637	0.000255	postive
MIR205HG	hsa-miR-144-3p	0.248055	0.008071	postive
AP000866.2	hsa-miR-144-3p	0.200112	0.033577	postive
HOXC-AS3	hsa-miR-144-3p	0.219931	0.019251	postive
AL163051.1	hsa-miR-144-3p	0.284491	0.002259	postive
AC004816.1	hsa-miR-144-3p	0.200039	0.033643	postive
AC026401.3	hsa-miR-144-3p	0.520334	3.48e-09	postive
LGALS8-AS1	hsa-miR-144-3p	0.23413	0.012562	postive
AL139220.2	hsa-miR-144-3p	0.362694	7.88e-05	postive
AL353708.3	hsa-miR-519a-3p	0.203924	0.030276	postive
AC010643.1	hsa-miR-519a-3p	0.572951	3.33e-11	postive
AC068473.3	hsa-miR-519a-3p	0.220891	0.018717	postive
AL354707.1	hsa-miR-519a-3p	0.227688	0.015292	postive
AL031710.2	hsa-miR-519a-3p	0.439089	1.14e-06	postive
LINC01096	hsa-miR-577	0.2312	0.013746	postive
AP001486.2	hsa-miR-577	0.199315	0.034305	postive
SNHG17	hsa-miR-577	0.2295	0.014476	postive
LIFR-AS1	hsa-miR-577	-0.18837	0.045705	negative
RHPN1-AS1	hsa-miR-577	0.186413	0.04805	postive
SNHG3	hsa-miR-577	0.193956	0.039548	postive
AC097478.1	hsa-miR-577	0.568521	5.08e-11	postive
FIRRE	hsa-miR-577	0.284808	0.002232	postive
ATP6V1B1-AS1	hsa-miR-577	0.351649	0.000134	postive
AC078881.1	hsa-miR-577	0.452795	4.77e-07	postive
GASAL1	hsa-miR-577	-0.24363	0.009314	negative
AL161772.1	hsa-miR-577	0.26448	0.004643	postive
LINC02188	hsa-miR-577	0.240025	0.010447	postive
AC068473.3	hsa-miR-577	0.220018	0.019202	postive
SNHG9	hsa-miR-577	0.329037	0.000373	postive
AF111167.2	hsa-miR-577	-0.18636	0.048113	negative
LINC01006	hsa-miR-577	0.280163	0.002652	postive
VPS9D1-AS1	hsa-miR-577	0.226373	0.015908	postive
PSMG3-AS1	hsa-miR-577	-0.23572	0.011957	negative
LINC01703	hsa-miR-577	0.191354	0.042325	postive
AC048344.4	hsa-miR-577	0.19776	0.035761	postive
AC087623.3	hsa-miR-577	0.36824	6e-05	postive
MELTF-AS1	hsa-miR-577	0.228801	0.014786	postive
AL021578.1	hsa-miR-577	0.31228	0.000759	postive
Z93241.1	hsa-miR-577	0.208966	0.026336	postive
AC009097.2	hsa-miR-577	0.201659	0.032203	postive
CYTOR	hsa-miR-577	-0.24633	0.008536	negative
MIR4435-2HG	hsa-miR-577	-0.23621	0.011777	negative
LINC01694	hsa-miR-577	0.347017	0.000166	postive
SATB1-AS1	hsa-miR-577	0.347241	0.000164	postive
AC011912.1	hsa-miR-577	0.387696	2.21e-05	postive
AC073569.3	hsa-miR-577	0.188002	0.046143	postive
LINC01140	hsa-miR-577	0.222457	0.017874	postive
LINC01842	hsa-miR-577	-0.18915	0.044806	negative
AL158055.1	hsa-miR-577	0.230395	0.014087	postive
LINC01094	hsa-miR-577	-0.21691	0.021016	negative

## Sheet: Table S9
Indirect DEL and IR-DEG pairs
mRNA	lncRNA	cor	pvalue	Regulation
STXBP1	LINC01359	0.190386	0.0433999	postive
POLR2F	AL353708.3	0.30635	0.000966632	postive
STXBP1	MIR29B2CHG	0.298223	0.0013355	postive
POLR2F	LINC01096	0.330534	0.000349422	postive
STXBP1	RBPMS-AS1	0.188097	0.0460311	postive
CD276	AL158206.1	-0.247489	0.00822132	negative
LAMP3	LINC00839	0.237121	0.0114459	postive
CD276	AP001486.2	-0.194537	0.0389483	negative
STXBP1	AP001486.2	0.458874	3.1934e-07	postive
LAMP3	AP001486.2	-0.207121	0.0277235	negative
STXBP1	AP000766.1	0.402352	9.97555e-06	postive
CD276	AC025569.1	0.273379	0.00339209	postive
CD276	AC011503.2	-0.208313	0.0268201	negative
POLR2F	SNHG17	0.205947	0.0286392	postive
POLR2F	AL603840.1	0.204803	0.0295553	postive
STXBP1	LIFR-AS1	0.203739	0.0304295	postive
STXBP1	HOXA-AS3	0.297223	0.00138881	postive
POLR2F	AC105219.1	0.198056	0.03548	postive
POLR2F	RAD51-AS1	0.191542	0.0421197	postive
POLR2F	MIR193BHG	-0.209802	0.0257265	negative
STXBP1	AC005332.7	0.219205	0.019663	postive
LAMP3	LINC01270	0.282774	0.00240777	postive
POLR2F	AL121832.3	0.319645	0.000558329	postive
LAMP3	MIAT	0.211456	0.0245567	postive
STXBP1	AL021368.2	0.209188	0.0261728	postive
CD276	AL590617.2	0.430104	1.9894e-06	postive
LAMP3	AL590617.2	-0.211979	0.0241968	negative
STXBP1	AC105046.1	0.196119	0.0373553	postive
CD276	LINC00663	-0.228119	0.0150943	negative
LAMP3	LINC00665	0.295318	0.00149576	postive
STXBP1	AC010643.1	0.200851	0.0329143	postive
STXBP1	CKMT2-AS1	0.206402	0.028281	postive
POLR2F	MIR3142HG	0.370382	5.39046e-05	postive
STXBP1	MIR3142HG	-0.226762	0.015724	negative
POLR2F	AL024507.2	0.208549	0.0266444	postive
CD276	AL024507.2	0.198501	0.0350611	postive
STXBP1	AL024507.2	-0.185003	0.049796	negative
STXBP1	AC004947.1	0.202608	0.0313833	postive
STXBP1	LINC00641	0.423073	3.03422e-06	postive
LAMP3	LINC00641	-0.197929	0.035601	negative
LAMP3	MIR99AHG	0.19818	0.0353633	postive
POLR2F	AL451050.2	0.321456	0.000517078	postive
POLR2F	ATP6V1B1-AS1	0.206314	0.0283498	postive
POLR2F	AC078881.1	0.238506	0.0109593	postive
STXBP1	AC078881.1	0.2206	0.0188778	postive
CD276	LINC02202	0.39291	1.67217e-05	postive
CD276	HOXA-AS2	0.231344	0.0136853	postive
LAMP3	AP003469.2	0.192007	0.0416136	postive
CD276	GASAL1	0.360559	8.74584e-05	postive
LAMP3	LINC02188	0.249855	0.00760918	postive
POLR2F	AP000845.1	0.188845	0.0451571	postive
POLR2F	AC020928.1	0.201903	0.0319905	postive
STXBP1	LINC02568	0.448846	6.15858e-07	postive
STXBP1	MIR3936HG	0.193729	0.0397833	postive
STXBP1	RAMP2-AS1	0.345847	0.000175433	postive
STXBP1	AC005519.1	0.190453	0.0433242	postive
POLR2F	SNHG9	0.259439	0.00552208	postive
CD276	LINC02381	0.232153	0.0133502	postive
STXBP1	LINC02381	0.321999	0.00050527	postive
STXBP1	AC048341.1	0.190839	0.0428937	postive
LAMP3	AF111167.2	0.185477	0.0492034	postive
STXBP1	MAGI2-AS3	0.198076	0.0354615	postive
STXBP1	AL133355.1	0.295926	0.00146084	postive
STXBP1	AC026367.2	0.237332	0.0113708	postive
CD276	NR2F1-AS1	0.293578	0.00159991	postive
LAMP3	NR2F1-AS1	-0.315377	0.000667744	negative
STXBP1	AF131215.6	0.283784	0.00231904	postive
POLR2F	AC124067.4	-0.211435	0.0245714	negative
STXBP1	AC124067.4	0.239281	0.0106951	postive
STXBP1	TBX5-AS1	0.200208	0.0334908	postive
POLR2F	LINC01550	-0.224177	0.0169862	negative
POLR2F	LINC01006	0.268357	0.00405477	postive
STXBP1	AC007780.1	0.275541	0.00313812	postive
STXBP1	LINC00886	0.265474	0.00448555	postive
STXBP1	AC095055.1	0.339216	0.000237462	postive
POLR2F	LINC00944	-0.213659	0.0230698	negative
POLR2F	PCAT6	0.214667	0.0224155	postive
LAMP3	PCAT6	-0.225642	0.0162607	negative
POLR2F	MIR205HG	-0.18933	0.0445974	negative
STXBP1	AC010735.1	0.189429	0.0444841	postive
POLR2F	PSMG3-AS1	-0.230536	0.0140273	negative
STXBP1	AP003486.1	0.491732	3.18581e-08	postive
LAMP3	AP003486.1	-0.193721	0.0397915	negative
STXBP1	AC104211.1	0.244841	0.0089576	postive
STXBP1	AP000866.2	0.525492	2.28526e-09	postive
POLR2F	AC020661.1	0.194145	0.0393514	postive
STXBP1	LINC00922	0.295824	0.00146665	postive
LAMP3	LINC00922	-0.211393	0.0246006	negative
STXBP1	AC011445.1	-0.19024	0.0435637	negative
STXBP1	LINC01087	0.314249	0.000699787	postive
STXBP1	LINC01091	0.224523	0.0168126	postive
CD276	AC127502.2	-0.218987	0.019788	negative
POLR2F	PRR7-AS1	0.261848	0.00508511	postive
POLR2F	AC087623.3	0.230317	0.0141209	postive
STXBP1	AC087623.3	0.32559	0.000433217	postive
POLR2F	MELTF-AS1	0.227775	0.015252	postive
STXBP1	LINC01503	0.316568	0.000635367	postive
POLR2F	AC087289.5	0.315309	0.000669645	postive
STXBP1	AL021578.1	0.290213	0.00182022	postive
LAMP3	AL021578.1	-0.230609	0.013996	negative
POLR2F	LINC01311	0.433374	1.62953e-06	postive
STXBP1	LINC01311	-0.215049	0.0221713	negative
POLR2F	Z93241.1	0.205044	0.0293603	postive
POLR2F	AC009097.2	0.32041	0.000540536	postive
POLR2F	CYTOR	-0.196484	0.0369958	negative
CD276	CYTOR	0.322194	0.000501084	postive
CD276	MIR4435-2HG	0.279596	0.00270726	postive
POLR2F	AC048382.2	0.285689	0.00215974	postive
STXBP1	ITGA9-AS1	0.27168	0.00360459	postive
POLR2F	ADIRF-AS1	0.295399	0.00149104	postive
STXBP1	FZD10-AS1	0.438858	1.16055e-06	postive
POLR2F	AP001505.1	0.24288	0.00953972	postive
STXBP1	AP001505.1	-0.200569	0.0331658	negative
CD276	AC015726.1	-0.192409	0.0411803	negative
CD276	AL512413.1	-0.21954	0.0194719	negative
CD276	U47924.1	-0.218767	0.0199153	negative
POLR2F	SATB1-AS1	0.244975	0.00891919	postive
STXBP1	DNMBP-AS1	0.432449	1.72448e-06	postive
POLR2F	EGOT	-0.211369	0.0246172	negative
LAMP3	EGOT	0.350432	0.000141734	postive
CD276	AC011912.1	-0.210052	0.0255472	negative
STXBP1	AC011912.1	0.339349	0.000236032	postive
LAMP3	AC012555.1	0.216172	0.0214678	postive
POLR2F	LINC01140	0.246152	0.00858624	postive
CD276	AC005520.2	0.252979	0.00686286	postive
STXBP1	FAM198B-AS1	0.234512	0.012414	postive
POLR2F	AL596094.1	0.1892	0.0447469	postive
STXBP1	AL596094.1	-0.193415	0.0401119	negative
CD276	LINC01537	0.19745	0.0360587	postive
STXBP1	LINC01537	0.193089	0.0404553	postive
CD276	AL359697.1	-0.19527	0.0382039	negative
POLR2F	LINC01842	-0.220047	0.0191855	negative
LAMP3	LINC01842	0.205838	0.0287249	postive
LAMP3	AC022144.1	0.271371	0.00364444	postive
STXBP1	AF131215.5	0.400057	1.1327e-05	postive
POLR2F	LINC01094	-0.232318	0.0132828	negative
LAMP3	LINC01094	0.366946	6.39602e-05	postive

## Sheet: Table S10
Drug sensitivity
Gene	Drug	cor	pvalue
CD276	GSK-2126458	0.518745	3.02419e-05
CD276	P-529	0.508459	4.60139e-05
CD276	VS-5584	0.497502	7.09149e-05
CD276	Telatinib	0.493868	8.15909e-05
CD276	INK-128	0.477938	0.000148141
CD276	AZD-8055	0.455425	0.000327912
CD276	Irofulven	0.428919	0.000781091
CD276	PQR-620	0.408927	0.00143709
CD276	GDC-0349	0.401326	0.00179463
CD276	LY-3023414	0.397467	0.00200502
CD276	Apitolisib	0.392785	0.00228963
CD276	PF-4989216	0.38327	0.00298128
CD276	Deforolimius	0.375708	0.00365715
CD276	ZSTK-474	0.363645	0.00501742
CD276	XAV-939	0.363202	0.0050749
CD276	PLX-4720	0.361648	0.00528117
CD276	AZD-2014	0.359603	0.00556379
CD276	GDC-0084	0.35774	0.00583264
CD276	SAR-260301 (enantiomer 1)	0.348983	0.00725507
CD276	PQR-309	0.347702	0.00748676
CD276	CC-90003	0.33779	0.00950758
CD276	CC-223	0.335584	0.0100168
CD276	spebrutinib	0.3352	0.0101079
CD276	OSI-027	0.333403	0.0105433
CD276	Pp-242	0.331114	0.0111217
CD276	CC-115	0.329243	0.0116144
CD276	PF-04691502	0.325445	0.0126727
CD276	IDH-C227	0.317498	0.015159
CD276	CH-5132799	0.31703	0.0153177
CD276	Erlotinib	0.310038	0.017862
CD276	PQR-530	0.309658	0.01801
CD276	Haloperidol	0.301703	0.0213576
CD276	AZD-8186	0.299552	0.0223484
CD276	Vemurafenib	0.291445	0.0264394
CD276	SAR-245409	0.288689	0.0279665
CD276	entosplenitib	0.285868	0.0296053
CD276	AMG-511	0.282257	0.0318199
CD276	Pictilisib	0.27934	0.0337076
CD276	Vandetanib	0.277484	0.0349567
CD276	Sonolisib	0.277096	0.035223
CD276	PLX-8394	0.276344	0.0357427
CD276	napabucasin	0.271225	0.0394557
CD276	Everolimus	0.2696	0.0406995
CD276	M2698	0.268775	0.0413427
CD276	MTX-211	0.263612	0.045562
CD276	RAF-265	0.262	0.0469503
CD276	Refametinib	0.259825	0.0488765
CD276	MK-2206	0.259651	0.0490337
CD276	KW-2449	-0.258811	0.0497971
CD276	BAY-876	-0.25887	0.0497431
CD276	Clotrimazole	-0.25911	0.049524
CD276	Eribulin mesilate	-0.259261	0.0493873
CD276	Tivozanib	-0.261635	0.0472687
CD276	MLN-0905	-0.26193	0.0470106
CD276	S-49076	-0.262419	0.046586
CD276	GSK-2194069	-0.262713	0.0463321
CD276	CYC-116	-0.265191	0.0442362
CD276	badil	-0.265982	0.0435838
CD276	Valrubicin	-0.265999	0.0435692
CD276	ARRY-614	-0.266062	0.0435176
CD276	AZD-5991	-0.266204	0.0434018
CD276	Methylprednisolone	-0.267331	0.042489
CD276	ABL-001	-0.267355	0.0424696
CD276	Daunorubicin	-0.269583	0.0407122
CD276	Paclitaxel	-0.270028	0.0403685
CD276	BMS-536924	-0.270539	0.0399769
CD276	Carfilzomib	-0.27085	0.0397401
CD276	Foretinib	-0.27114	0.0395202
CD276	VX-322	-0.271799	0.0390243
CD276	Sulfatinib	-0.273241	0.0379573
CD276	umbralisib	-0.275716	0.0361823
CD276	MI-503	-0.275773	0.0361418
CD276	BN-2629	-0.275913	0.036044
CD276	Etoposide	-0.275949	0.0360185
CD276	LGH-447	-0.277134	0.0351968
CD276	Nilotinib	-0.278082	0.0345499
CD276	3-Bromopyruvate (acid)	-0.278969	0.0339546
CD276	BI-2536	-0.279246	0.0337703
CD276	TPX-0005	-0.280222	0.0331274
CD276	AT-7519	-0.280667	0.0328378
CD276	Celecoxib	-0.281987	0.0319907
CD276	Docetaxel	-0.284015	0.0307249
CD276	NTRC-0066-0	-0.285103	0.0300634
CD276	ARV-825	-0.286836	0.029034
CD276	8-Chloro-adenosine	-0.288557	0.0280417
CD276	Litronesib	-0.288609	0.0280121
CD276	S-63845	-0.28888	0.0278582
CD276	ONX-0914	-0.289617	0.0274444
CD276	CCT-271850	-0.290132	0.027158
CD276	Axitinib	-0.290514	0.0269474
CD276	ON-123300	-0.290569	0.0269172
CD276	7-Hydroxystaurosporine	-0.290632	0.0268827
CD276	rifa	-0.294378	0.0248921
CD276	ARTENIMOL	-0.295038	0.0245549
CD276	SOMCL-12-81	-0.295149	0.0244984
CD276	Econazole nitrate	-0.295296	0.0244238
CD276	KPT-8602	-0.296704	0.0237203
CD276	DAUNORUBICIN	-0.29723	0.0234616
CD276	CG-806	-0.297961	0.0231063
CD276	Lomustine	-0.298603	0.0227979
CD276	NMS-1286937	-0.298819	0.0226948
CD276	ITRI-260	-0.299469	0.0223875
CD276	LOXO-101	-0.302252	0.0211106
CD276	LY-2874455	-0.302438	0.0210279
CD276	A-1331852	-0.303181	0.0206984
CD276	Bendamustine	-0.303223	0.0206799
CD276	RX-3117	-0.304524	0.0201148
CD276	NMS-E628	-0.304659	0.0200568
CD276	TAS-116	-0.305004	0.0199094
CD276	ST-3595	-0.307422	0.0189026
CD276	ciclosporin	-0.308311	0.0185433
CD276	Lexibulin	-0.308773	0.0183587
CD276	CT-GSK183	-0.309237	0.0181754
CD276	MPC-3100	-0.312907	0.0167776
CD276	artesunate	-0.315625	0.0158026
CD276	IDF-11774	-0.316934	0.0153505
CD276	Obatoclax	-0.318198	0.0149244
CD276	aclarubicin	-0.318362	0.01487
CD276	CUDC-305	-0.321117	0.0139795
CD276	CC-671	-0.324301	0.0130074
CD276	DACARBAZINE	-0.324453	0.0129626
CD276	SAR-20347	-0.325562	0.012639
CD276	LOXO-195	-0.326408	0.012397
CD276	Dromostanolone Propionate	-0.32648	0.0123766
CD276	ARQ-621	-0.326859	0.0122693
CD276	TP-0903	-0.327033	0.0122206
CD276	PX-316	-0.32821	0.0118945
CD276	KPT-9274	-0.328295	0.0118711
CD276	6-THIOGUANINE	-0.328445	0.0118303
CD276	BPR1J-097	-0.328869	0.0117151
CD276	Des-fluoro-TAK-960	-0.328886	0.0117105
CD276	Pyrazoloacridine	-0.329933	0.0114306
CD276	BOS-172722	-0.330202	0.0113595
CD276	Fluphenazine	-0.330209	0.0113577
CD276	Perifosine	-0.331477	0.0110281
CD276	AMONAFIDE	-0.331487	0.0110255
CD276	AMG-900	-0.333082	0.0106229
CD276	Sapacitabine	-0.333354	0.0105555
CD276	JNJ-47117096	-0.333359	0.0105543
CD276	By-Product of CUDC-305	-0.333906	0.0104199
CD276	Ergosterol	-0.335994	0.00992049
CD276	LDK-378	-0.336522	0.00979758
CD276	Imatinib	-0.336711	0.00975384
CD276	Batracylin	-0.338819	0.00927791
CD276	Fenretinide	-0.339137	0.00920786
CD276	Asparaginase	-0.340064	0.00900618
CD276	TAE-684	-0.340555	0.00890118
CD276	Hydroxychloroquine Sulfate	-0.34213	0.00857094
CD276	CCT-251545	-0.3429	0.00841332
CD276	XK-469	-0.343816	0.00822939
CD276	Hydroxyurea	-0.344011	0.00819063
CD276	PYRAZOLOACRIDINE	-0.345243	0.00794944
CD276	Oxaliplatin	-0.347321	0.0075568
CD276	FENRETINIDE	-0.350234	0.00703496
CD276	IDOXURIDINE	-0.350624	0.00696762
CD276	BX-912	-0.352057	0.00672464
CD276	Alectinib	-0.353611	0.00646953
CD276	BAY-1161909	-0.354398	0.00634371
CD276	Volasertib	-0.355304	0.0062014
CD276	Ifosfamide	-0.366093	0.00471008
CD276	GSK-1070916	-0.366944	0.00460718
CD276	TAK Plk inhibitor	-0.369627	0.00429557
CD276	Carmustine	-0.371668	0.00407105
CD276	JNJ-54302833	-0.373548	0.00387354
CD276	Ribavirin	-0.374825	0.00374427
CD276	DMAPT	-0.377332	0.0035015
CD276	Nelarabine	-0.378943	0.00335302
CD276	LXS-196	-0.379641	0.00329042
CD276	Artesunate	-0.390794	0.00242121
CD276	TAK-901	-0.402223	0.00174867
CD276	LEE-011	-0.404381	0.00164236
CD276	Crenolanib	-0.407961	0.00147867
CD276	ensartinib	-0.411836	0.0013181
CD276	Dexrazoxane	-0.414739	0.00120827
CD276	CX-5461	-0.41946	0.0010471
CD276	Cyclophosphamide	-0.41998	0.0010306
CD276	Zalcitabine	-0.431278	0.000725055
CD276	Chelerythrine	-0.444268	0.00047659
CD276	VX-689	-0.45042	0.000388414
CD276	ABT-348	-0.452082	0.000367273
CD276	Imexon	-0.454077	0.000343299
CD276	Gandotinib	-0.472146	0.0001827
CD276	Crizotinib	-0.475425	0.000162324
CD276	Barasertib	-0.48224	0.000126466
CD276	Palbociclib	-0.482933	0.000123257
CD276	Artemether	-0.530009	1.87977e-05
CD276	CFI-400945	-0.56371	4.07466e-06
CD276	AM-5992	-0.613858	2.98782e-07
LAMP3	Fluphenazine	0.53707	1.38308e-05
LAMP3	Alectinib	0.491583	8.90407e-05
LAMP3	Zalcitabine	0.490853	9.15495e-05
LAMP3	Ribavirin	0.444091	0.000479371
LAMP3	Nelarabine	0.443331	0.000491506
LAMP3	rifa	0.441637	0.000519562
LAMP3	Oxaliplatin	0.436092	0.000621843
LAMP3	LDK-378	0.433315	0.00067962
LAMP3	ciclosporin	0.433091	0.000684501
LAMP3	BOS-172722	0.41535	0.00118622
LAMP3	TAE-684	0.413315	0.00126108
LAMP3	Methylprednisolone	0.407285	0.0015084
LAMP3	Econazole nitrate	0.39136	0.00238317
LAMP3	3-Bromopyruvate (acid)	0.379102	0.00333866
LAMP3	Dexamethasone Decadron	0.363966	0.00497622
LAMP3	IDF-11774	0.351923	0.00674698
LAMP3	BAY-1161909	0.348809	0.00728627
LAMP3	FENRETINIDE	0.34392	0.00820869
LAMP3	brigatinib	0.338604	0.00932552
LAMP3	CCT-251545	0.335002	0.0101551
LAMP3	ABT-348	0.323785	0.0131609
LAMP3	BAY-876	0.320269	0.0142484
LAMP3	BX-912	0.31937	0.0145388
LAMP3	CX-5461	0.313461	0.0165747
LAMP3	Elesclomol	0.312798	0.0168178
LAMP3	Artesunate	0.30952	0.0180643
LAMP3	GSK-1070916	0.305833	0.0195594
LAMP3	S-49076	0.300884	0.0217303
LAMP3	Arsenic trioxide	0.299638	0.0223082
LAMP3	MI-503	0.299014	0.0226025
LAMP3	7-Hydroxystaurosporine	0.298419	0.022886
LAMP3	Hydroxyurea	0.297189	0.0234817
LAMP3	timazid	0.296696	0.0237239
LAMP3	AM-5992	0.296402	0.0238695
LAMP3	SR16157	0.295617	0.0242619
LAMP3	XK-469	0.295195	0.0244751
LAMP3	PX-316	0.294854	0.0246487
LAMP3	Sapacitabine	0.294569	0.024794
LAMP3	6-THIOGUANINE	0.293763	0.0252105
LAMP3	Carmustine	0.289289	0.0276283
LAMP3	Chelerythrine	0.289236	0.0276577
LAMP3	Cortivazol	0.28841	0.0281253
LAMP3	DMAPT	0.287749	0.028504
LAMP3	KPT-8602	0.28325	0.0311976
LAMP3	Obatoclax	0.282474	0.0316825
LAMP3	AMG-900	0.280033	0.033251
LAMP3	PYRAZOLOACRIDINE	0.279882	0.0333501
LAMP3	Valrubicin	0.278473	0.0342862
LAMP3	CEP-14083	0.276261	0.0358006
LAMP3	Asparaginase	0.27561	0.0362571
LAMP3	Denileukin Diftitox Ontak	0.275603	0.0362615
LAMP3	Palbociclib	0.273504	0.0377654
LAMP3	Pipobroman	0.273172	0.0380077
LAMP3	AMG-176	0.273009	0.0381275
LAMP3	DECITABINE	0.272782	0.0382942
LAMP3	ensartinib	0.270782	0.0397921
LAMP3	Ifosfamide	0.268963	0.0411951
LAMP3	S-63845	0.268528	0.0415366
LAMP3	Estramustine	0.266443	0.043207
LAMP3	Cyclophosphamide	0.264322	0.0449621
LAMP3	artesunate	0.264268	0.0450074
LAMP3	ZM-336372	0.263681	0.045504
LAMP3	JNJ-54302833	0.261304	0.0475593
LAMP3	Axitinib	0.261092	0.0477463
LAMP3	Teglarinad	0.260924	0.0478954
LAMP3	Crizotinib	0.260142	0.0485918
LAMP3	Dexrazoxane	0.258981	0.0496421
LAMP3	OTS-964	-0.259125	0.0495103
LAMP3	GS-9901	-0.260579	0.0482014
LAMP3	SAR-260301 (enantiomer 1)	-0.265281	0.0441616
LAMP3	IDH-C227	-0.270528	0.039985
LAMP3	olmutinib	-0.271746	0.0390641
LAMP3	JNJ-38877605	-0.274815	0.0368202
LAMP3	AMG-511	-0.2851	0.0300652
LAMP3	Telatinib	-0.286586	0.0291808
LAMP3	Idelalisib	-0.28813	0.0282852
LAMP3	ENMD-2076 Precursor	-0.289067	0.0277527
LAMP3	Pluripotin	-0.293723	0.0252313
LAMP3	Lapachone	-0.295753	0.0241934
LAMP3	AZD-8186	-0.303072	0.0207466
LAMP3	Pictilisib	-0.325823	0.012564
LAMP3	VS-5584	-0.326451	0.0123848
LAMP3	GDC-0084	-0.340938	0.00881984
LAMP3	PF-4989216	-0.363652	0.00501651
LAMP3	Irofulven	-0.385711	0.00278812
LAMP3	P-529	-0.399377	0.00189828
LAMP3	Sonidegib	-0.406272	0.00155397
POLR2F	Chelerythrine	0.516005	3.38639e-05
POLR2F	S-63845	0.450468	0.000387777
POLR2F	Carmustine	0.442604	0.00050338
POLR2F	auranofin	0.415052	0.00119693
POLR2F	Hydroxyurea	0.413295	0.00126183
POLR2F	Pipobroman	0.405907	0.00157069
POLR2F	Noscapine	0.404372	0.00164278
POLR2F	Zalcitabine	0.39593	0.00209479
POLR2F	Ifosfamide	0.388327	0.00259354
POLR2F	Imexon	0.384025	0.0029203
POLR2F	ZM-336372	0.378385	0.00340382
POLR2F	ciclosporin	0.36881	0.00438835
POLR2F	AZD-5991	0.363259	0.00506745
POLR2F	FENRETINIDE	0.361784	0.00526287
POLR2F	Lomustine	0.360413	0.00545031
POLR2F	Cyclophosphamide	0.35984	0.00553032
POLR2F	AMG-176	0.359511	0.00557671
POLR2F	Vorinostat	0.345572	0.00788614
POLR2F	ABT-199	0.330823	0.0111971
POLR2F	S-64315	0.327312	0.0121426
POLR2F	SB-590885	0.325044	0.0127893
POLR2F	Uracil mustard	0.321313	0.0139179
POLR2F	Sapacitabine	0.320402	0.014206
POLR2F	BGB-283	0.319203	0.0145932
POLR2F	IDEBENONE	0.318661	0.0147712
POLR2F	AZ-628	0.315325	0.0159077
POLR2F	Nelarabine	0.312303	0.0170009
POLR2F	HYPOTHEMYCIN	0.312131	0.0170651
POLR2F	UMI-77	0.311635	0.0172514
POLR2F	Chlorambucil	0.309988	0.0178813
POLR2F	PD-98059	0.308465	0.0184818
POLR2F	Econazole nitrate	0.305255	0.0198029
POLR2F	Masoprocol	0.301836	0.0212976
POLR2F	EMD-1204831	0.301001	0.0216769
POLR2F	MLN-2480	0.300361	0.0219712
POLR2F	TAK-632	0.299508	0.0223693
POLR2F	Asparaginase	0.295432	0.0243551
POLR2F	Carboplatin	0.288177	0.0282582
POLR2F	Haloperidol	0.286605	0.0291696
POLR2F	Artemether	0.286557	0.0291977
POLR2F	Obatoclax	0.283136	0.0312681
POLR2F	Thiotepa	0.283103	0.0312888
POLR2F	Dabrafenib	0.281474	0.0323178
POLR2F	Melphalan	0.279423	0.0336525
POLR2F	ARQ-680	0.279236	0.0337764
POLR2F	TP-0903	0.274435	0.0370925
POLR2F	Triethylenemelamine	0.271401	0.0393235
POLR2F	Crizotinib	0.27067	0.0398766
POLR2F	DACARBAZINE	0.268347	0.0416801
POLR2F	Acrichine	0.26569	0.0438238
POLR2F	Hydroxychloroquine Sulfate	0.264374	0.0449182
POLR2F	XK-469	0.260776	0.0480265
POLR2F	Bendamustine	0.25975	0.0489445
POLR2F	Tipifarnib	0.258785	0.0498211
POLR2F	enantiomer of PF-4176340	-0.259319	0.0493347
POLR2F	VE-821	-0.263618	0.0455571
POLR2F	relacorilant	-0.26563	0.0438728
POLR2F	MK-2206	-0.269679	0.0406382
POLR2F	Dacomitinib	-0.272057	0.0388319
POLR2F	CH-5132799	-0.272857	0.0382394
POLR2F	AZD-2014	-0.273233	0.0379629
POLR2F	CCT-128930	-0.273411	0.0378331
POLR2F	6-Bromoindirubin-3'-Acetoxime	-0.273614	0.0376854
POLR2F	VS-5584	-0.274381	0.0371309
POLR2F	Staurosporine	-0.277803	0.0347396
POLR2F	M2698	-0.279608	0.0335306
POLR2F	Afatinib	-0.281579	0.0322505
POLR2F	entosplenitib	-0.281981	0.0319944
POLR2F	PF-4989216	-0.283809	0.0308515
POLR2F	OTS-964	-0.286836	0.0290341
POLR2F	ARRY-380	-0.288835	0.0278836
POLR2F	S-222611	-0.289376	0.0275793
POLR2F	Neratinib	-0.289976	0.0272447
POLR2F	AZD-0156	-0.298651	0.0227751
POLR2F	CO-1686	-0.299887	0.0221917
POLR2F	futibutinib	-0.304261	0.0202278
POLR2F	AZD-3759	-0.307797	0.0187503
POLR2F	EGF-816	-0.313181	0.0166768
POLR2F	Telatinib	-0.315933	0.015695
POLR2F	Deforolimius	-0.316784	0.0154015
POLR2F	Ibrutinib	-0.320748	0.0140961
POLR2F	Sapitinib	-0.323794	0.0131582
POLR2F	INK-128	-0.326916	0.0122534
POLR2F	Kahalide F	-0.326986	0.0122338
POLR2F	PD183805	-0.327093	0.0122038
POLR2F	SHP-099	-0.327163	0.0121843
POLR2F	XAV-939	-0.332302	0.0108181
POLR2F	Poziotinib	-0.333826	0.0104395
POLR2F	zanubrutinib	-0.334246	0.010337
POLR2F	GDC-0349	-0.338399	0.00937097
POLR2F	LY-2228820	-0.339779	0.00906779
POLR2F	Erlotinib	-0.353576	0.00647518
POLR2F	BMS-599626	-0.362329	0.00518993
POLR2F	AZD-8055	-0.363265	0.0050667
POLR2F	PQR-620	-0.365381	0.00479771
POLR2F	BLU-667	-0.367417	0.00455079
POLR2F	JNJ-42756493	-0.369355	0.00432626
POLR2F	EXEL-7647	-0.374296	0.00379734
POLR2F	TAS-6417	-0.383787	0.00293936
POLR2F	BMS-690514	-0.391199	0.00239394
POLR2F	Saracatinib	-0.400123	0.00185803
POLR2F	spebrutinib	-0.406177	0.00155829
POLR2F	LY-3023414	-0.419812	0.0010359
POLR2F	Everolimus	-0.421239	0.000991587
POLR2F	Dasatinib	-0.451776	0.000371086
STXBP1	ARQ-680	0.61941	2.17477e-07
STXBP1	PLX-4720	0.613251	3.09219e-07
STXBP1	Vemurafenib	0.604246	5.10514e-07
STXBP1	TAK-632	0.574695	2.38515e-06
STXBP1	PLX-8394	0.573443	2.53775e-06
STXBP1	Dabrafenib	0.559972	4.86789e-06
STXBP1	SB-590885	0.52405	2.42244e-05
STXBP1	MLN-2480	0.481263	0.000131115
STXBP1	Refametinib	0.465108	0.000234555
STXBP1	BGB-283	0.444233	0.000477146
STXBP1	GDC-0994	0.438559	0.000574285
STXBP1	Encorafenib	0.418558	0.00107631
STXBP1	LXH-254	0.404816	0.00162161
STXBP1	HYPOTHEMYCIN	0.394385	0.0021886
STXBP1	CEP-32496	0.3937	0.00223137
STXBP1	Tipifarnib	0.379856	0.00327127
STXBP1	CC-90003	0.376355	0.00359445
STXBP1	AZ-628	0.374975	0.00372933
STXBP1	LY-3009120	0.366654	0.00464199
STXBP1	PD-98059	0.362355	0.00518645
STXBP1	INK-128	0.353335	0.00651419
STXBP1	Bafetinib	0.338845	0.00927201
STXBP1	PF-03758309	0.338344	0.00938325
STXBP1	PD 184352	0.337317	0.00961484
STXBP1	napabucasin	0.333613	0.0104916
STXBP1	SB-202190	0.333478	0.0105249
STXBP1	OSI-027	0.333212	0.0105906
STXBP1	AZD-3147	0.323686	0.0131906
STXBP1	Rebastinib	0.319183	0.0145996
STXBP1	SCH-772984	0.318184	0.0149293
STXBP1	ulixertinib	0.309397	0.0181124
STXBP1	LY-3214996	0.305084	0.0198755
STXBP1	Selumetinib	0.304903	0.0199526
STXBP1	RAF-265	0.298931	0.0226418
STXBP1	AZD-0364	0.288528	0.028058
STXBP1	Pp-242	0.28233	0.0317737
STXBP1	Cobimetinib (isomer 1)	0.280023	0.0332572
STXBP1	AZD-8055	0.278591	0.0342074
STXBP1	Okadaic acid	0.278128	0.0345194
STXBP1	ARRY-162	0.265577	0.0439167
STXBP1	Hydrastinine HCl	0.262414	0.0465901
STXBP1	PI-103	0.259942	0.048772
STXBP1	Afatinib	-0.259388	0.0492718
STXBP1	CO-1686	-0.261794	0.0471298
STXBP1	EGF-816	-0.262205	0.0467715
STXBP1	Azacitidine	-0.264139	0.0451165
STXBP1	CCT-251545	-0.266228	0.0433825
STXBP1	Poziotinib	-0.266604	0.0430758
STXBP1	CB-839	-0.26847	0.0415824
STXBP1	SCH-1473759	-0.270397	0.0400857
STXBP1	JNJ-54302833	-0.271783	0.0390364
STXBP1	Fedratinib	-0.272307	0.0386457
STXBP1	Saracatinib	-0.273831	0.0375276
STXBP1	8-Chloro-adenosine	-0.282374	0.031746
STXBP1	SW-044248	-0.288323	0.0281746
STXBP1	PD183805	-0.288919	0.0278364
STXBP1	GDC-0077	-0.292104	0.0260851
STXBP1	LY-2874455	-0.297084	0.0235332
STXBP1	umbralisib	-0.297314	0.0234207
STXBP1	GSK-2194069	-0.301359	0.0215134
STXBP1	BAY-876	-0.301732	0.0213446
STXBP1	6-Bromoindirubin-3'-Acetoxime	-0.304884	0.0199608
STXBP1	KPT-8602	-0.318138	0.0149444
STXBP1	Palbociclib	-0.319998	0.0143355
STXBP1	AFP464	-0.334405	0.0102986
STXBP1	AMINOFLAVONE	-0.346836	0.00764687
STXBP1	SAR-20347	-0.366106	0.00470844
STXBP1	ARV-825	-0.371589	0.00407957
STXBP1	TPX-0005	-0.37159	0.00407946
STXBP1	AM-5992	-0.391318	0.00238594
STXBP1	ON-123300	-0.400774	0.00182346

[truncated: 2 more sheets: Table S11, Table S12]
